# Supplementary material for: STK-mediated FadR phosphorylation regulates the acid resistance and virulence of Streptococcus suis
Source: PLoS Pathog. 2025 Sep 25;21(9):e1013534. doi: 10.1371/journal.ppat.1013534 (PMC12463286; doi:10.1371/journal.ppat.1013534)
Supplement: S2 Table — (XLSX) [file ppat.1013534.s016.xlsx]

## Sheet: WT_vs_Q05575.DEG_all---所有的基因
#id	ZY05719-Count	Q05575-Count	ZY05719-FPKM	Q05575-FPKM	log2FoldChange	pvalue	qvalue	significant
ZY05719_RS05500	634	27852	7.82098	358.74	5.69442	4.69e-24	8.63e-21	up
ZY05719_RS05505	487	17660	5.78622	219.083	5.4176	2.07e-22	1.9e-19	up
ZY05719_RS05510	753	20191	20.0043	560.065	4.98224	5.5e-20	3.37e-17	up
ZY05719_RS05515	804	20237	20.3675	535.279	4.89099	1.78e-19	8.16e-17	up
ZY05719_RS09245	26240	857	785.336	26.7808	-4.69858	1.83e-18	6.71e-16	down
ZY05719_RS05520	925	14940	17.8779	301.492	4.25095	6.07e-16	1.86e-13	up
dhaM	20318	941	1152.95	55.7534	-4.19469	1.1e-15	2.89e-13	down
ZY05719_RS03095	42741	2210	1290.08	69.6492	-4.03586	7.57e-15	1.74e-12	down
uxaC	2317	23120	35.1924	366.659	3.5563	2.5e-12	5.1e-10	up
dhaL	24512	1847	905.561	71.2455	-3.49258	5.33e-12	9.8e-10	down
ZY05719_RS00960	7341	554	122.52	9.65412	-3.49018	6.88e-12	1.15e-09	down
arcA	77096	6051	1330.55	109.038	-3.43382	1.02e-11	1.57e-09	down
ZY05719_RS01805	6941	589	125.917	11.1566	-3.32098	4.78e-11	6.76e-09	down
eda	812	6322	27.8244	226.191	3.19818	1.81e-10	2.38e-08	up
ZY05719_RS04870	24369	2410	459.716	47.4702	-3.10031	4.67e-10	5.73e-08	down
arcC	4177	434	93.76	10.1717	-3.0288	1.37e-09	1.58e-07	down
ZY05719_RS00965	861	85	20.494	2.11249	-3.10119	2.12e-09	2.3e-07	down
ZY05719_RS03705	228	1558	29.9489	213.681	3.00941	2.41e-09	2.46e-07	up
ZY05719_RS00130	1211	7796	178.955	1202.88	2.92396	3.36e-09	3.25e-07	up
ZY05719_RS02140	450	2930	65.5875	445.89	2.94009	3.62e-09	3.32e-07	up
ZY05719_RS02180	1478	9387	218.41	1448.36	2.90447	4.09e-09	3.58e-07	up
ZY05719_RS09790	2833	316	30.2179	3.51931	-2.92631	4.7e-09	3.93e-07	down
ugpC	101374	11754	1907.33	230.906	-2.87088	5.55e-09	4.44e-07	down
acnA	3564	21589	28.4045	179.653	2.83625	8.19e-09	6.27e-07	up
ZY05719_RS00125	1653	9946	240.925	1513.59	2.8265	9.36e-09	6.88e-07	up
ZY05719_RS02175	1389	7833	202.447	1192.03	2.73297	2.53e-08	1.79e-06	up
ZY05719_RS00090	590	3303	85.9925	502.653	2.72228	3.35e-08	2.28e-06	up
ZY05719_RS01720	51	331	7.43325	50.3719	2.93251	3.75e-08	2.46e-06	up
ZY05719_RS00135	1520	8196	192.529	1083.94	2.66831	4.92e-08	3.12e-06	up
uidA	99	579	1.17037	7.14692	2.78395	5.38e-08	3.3e-06	up
ZY05719_RS00120	2079	11052	269.756	1497.3	2.64783	5.98e-08	3.54e-06	up
ZY05719_RS01705	258	1411	37.6035	214.727	2.6882	6.3e-08	3.54e-06	up
ZY05719_RS02185	1233	6541	156.176	865.063	2.64477	6.36e-08	3.54e-06	up
ZY05719_RS00585	277	1470	40.3727	223.706	2.64483	9.72e-08	5.26e-06	up
ZY05719_RS00920	34405	175981	1968.07	10510.8	2.59229	1.01e-07	5.3e-06	up
ZY05719_RS00140	1074	5424	154.42	814.275	2.57378	1.32e-07	6.67e-06	up
ZY05719_RS09120	1301	178	33.4355	4.77642	-2.63132	1.34e-07	6.67e-06	down
dhaK	72263	10617	1553.25	238.276	-2.5293	1.91e-07	9.26e-06	down
ZY05719_RS09830	32486	4814	896.609	138.728	-2.51691	2.19e-07	1.03e-05	down
ZY05719_RS07365	407	53	3.98196	0.541414	-2.70076	2.67e-07	1.23e-05	down
ZY05719_RS06455	13909	65922	388.421	1922.15	2.4823	3.05e-07	1.37e-05	up
ZY05719_RS03465	521	72	10.1248	1.46094	-2.61572	3.96e-07	1.74e-05	down
ZY05719_RS02170	2355	10925	305.568	1480.1	2.45133	4.27e-07	1.83e-05	up
ZY05719_RS00115	1641	7505	239.176	1142.12	2.43075	5.32e-07	2.22e-05	up
ZY05719_RS00145	2339	10574	336.302	1587.42	2.41406	6.15e-07	2.51e-05	up
ZY05719_RS09840	27526	4419	633.917	106.259	-2.40141	6.82e-07	2.73e-05	down
ZY05719_RS02190	828	3719	119.05	558.313	2.40459	7.51e-07	2.94e-05	up
ZY05719_RS02195	152	713	21.8546	107.039	2.46635	8.11e-07	3.11e-05	up
ZY05719_RS03945	15748	2566	446.813	76.0166	-2.37996	8.51e-07	3.19e-05	down
fabK	62971	275801	1387.15	6343.54	2.36843	9.21e-07	3.39e-05	up
ZY05719_RS01890	1240	201	10.4089	1.7617	-2.38684	1.34e-06	4.82e-05	down
ZY05719_RS06355	563	87	13.008	2.09881	-2.45493	1.36e-06	4.82e-05	down
ZY05719_RS02165	2432	10367	354.464	1577.66	2.32929	1.39e-06	4.82e-05	up
ZY05719_RS00110	2211	9276	322.253	1411.63	2.3063	1.73e-06	5.9e-05	up
adhP	8993	1563	186.517	33.8473	-2.28683	2.11e-06	7.05e-05	down
ZY05719_RS00150	2892	11702	415.813	1756.76	2.25413	2.8e-06	9.2e-05	up
ZY05719_RS03700	588	2394	53.4715	227.311	2.26284	3.05e-06	9.82e-05	up
ZY05719_RS02160	1356	5439	197.637	827.712	2.24144	3.27e-06	0.000103513	up
ZY05719_RS09625	8055	31800	380.903	1570.1	2.21862	3.82e-06	0.00011901	up
ZY05719_RS05715	1822	7194	34.6481	142.841	2.21875	3.96e-06	0.000121395	up
glnA	99637	387336	1574.03	6389.01	2.1964	4.64e-06	0.000139818	up
ZY05719_RS09825	17132	3189	423.415	82.2933	-2.18791	5.14e-06	0.000149543	down
ZY05719_RS00660	257	1024	4.8226	20.0632	2.23135	5.15e-06	0.000149543	up
ZY05719_RS03055	16227	3023	782.998	152.304	-2.18673	5.21e-06	0.000149543	down
ZY05719_RS00105	2289	8771	333.622	1334.78	2.17553	5.83e-06	0.000164967	up
ZY05719_RS02155	1159	4329	168.924	658.791	2.13859	8.46e-06	0.000235727	up
ZY05719_RS00155	3662	13586	526.524	2039.59	2.12894	8.77e-06	0.000240568	up
galT	6156	1221	88.3917	18.3055	-2.09626	1.23e-05	0.000331375	down
ZY05719_RS00655	1472	5279	186.449	698.161	2.07995	1.41e-05	0.000374721	up
ZY05719_RS01685	246	904	30.4346	116.776	2.11462	1.49e-05	0.000391154	up
ZY05719_RS06460	19152	67645	485.172	1789.24	2.05805	1.62e-05	0.000414271	up
ZY05719_RS00615	3886	13741	574.251	2120.16	2.05966	1.62e-05	0.000414271	up
ZY05719_RS03070	5372	1092	76.0568	16.1427	-2.0608	1.69e-05	0.000425647	down
ZY05719_RS09820	13843	2846	350.681	75.2781	-2.04454	1.86e-05	0.000463091	down
raiA	124201	25699	4867.28	1051.55	-2.03532	1.97e-05	0.000478594	down
ZY05719_RS00620	2487	8666	294.012	1069.69	2.03847	1.98e-05	0.000478594	up
ZY05719_RS02230	1555	320	18.6631	4.01009	-2.04281	2.48e-05	0.00059123	down
pfkB	13060	2774	304.726	67.581	-1.9975	2.81e-05	0.00066184	down
grpE	7218	1535	299.406	66.482	-1.99571	2.92e-05	0.000675129	down
ZY05719_RS00100	716	2439	131.346	467.161	2.00562	2.94e-05	0.000675129	up
glmS	84931	285549	997.4	3501.35	1.98694	2.99e-05	0.000679279	up
ZY05719_RS00610	5004	16468	719.477	2472.25	1.95605	3.96e-05	0.000888096	up
plsY	61310	199086	2022.71	6857.94	1.93676	4.6e-05	0.00101778	up
ZY05719_RS02150	176	597	32.2861	114.348	1.99889	4.8e-05	0.00103868	up
rrf	176	597	32.2861	114.348	1.99889	4.8e-05	0.00103868	up
ZY05719_RS05550	167	555	2.28679	7.93515	1.96934	6.04e-05	0.00129067	up
ZY05719_RS00160	3811	12071	450.534	1489.99	1.90083	6.34e-05	0.00132661	up
ZY05719_RS00605	5094	16126	763.364	2523.2	1.90006	6.35e-05	0.00132661	up
ZY05719_RS08540	41668	131217	1119.54	3681.1	1.89251	6.67e-05	0.00137736	up
ZY05719_RS00625	1566	4870	225.16	731.106	1.87431	8.15e-05	0.0016653	up
ZY05719_RS00600	5000	15404	728.75	2344.19	1.86084	8.8e-05	0.00177642	up
ZY05719_RS05870	548	123	51.8274	12.1461	-1.91696	0.00010828	0.00216324	down
ZY05719_RS03270	4799	1149	113.467	28.3655	-1.82468	0.000123997	0.00245062	down
fabD	113501	334541	2622.41	8070.54	1.79704	0.000145601	0.00284697	up
ZY05719_RS00595	1658	4855	304.15	929.917	1.78751	0.000164696	0.00318643	up
icd	3640	10608	65.5308	199.402	1.78067	0.00016954	0.00323764	up
ZY05719_RS06675	110	343	16.0325	52.198	1.87698	0.000170866	0.00323764	up
ZY05719_RS00650	2671	7764	394.705	1197.94	1.77694	0.000176038	0.0033016	up
ZY05719_RS02515	15400	44153	606.86	1816.68	1.75714	0.000201123	0.00373398	up
ZY05719_RS00630	1640	4613	239.03	702.01	1.72949	0.000260714	0.00479193	up
murQ	15988	4176	373.044	101.737	-1.6992	0.000320331	0.00582939	down
ZY05719_RS00640	2912	7958	436.379	1245.17	1.68792	0.000352757	0.00635654	up
ZY05719_RS00645	3164	8629	461.153	1313.17	1.68497	0.000360107	0.00639142	up
ZY05719_RS04330	8717	2299	247.324	68.1068	-1.68521	0.000361647	0.00639142	down
ZY05719_RS05850	1301	338	36.4751	9.89436	-1.70662	0.000368523	0.00645091	down
ZY05719_RS01800	11651	3090	248.176	68.7236	-1.67717	0.000381735	0.00661914	down
ZY05719_RS08535	40523	108934	1982.32	5564	1.66421	0.000413076	0.00709564	up
ZY05719_RS00955	35395	9563	899.866	253.853	-1.65043	0.000461131	0.00784777	down
ZY05719_RS00165	3298	8786	474.188	1318.99	1.65114	0.000465745	0.00785357	up
ZY05719_RS03350	2325	6192	71.0845	197.667	1.65069	0.000471748	0.00788249	up
adhE	14303	3888	114.766	32.5736	-1.64162	0.000498008	0.00824629	down
ZY05719_RS09055	627	165	6.26396	1.72114	-1.68774	0.000552274	0.00906322	down
glgD	3069	840	58.5186	16.7235	-1.63161	0.000571197	0.0092908	down
ZY05719_RS02510	1475	3848	145.311	395.817	1.62087	0.000601049	0.00969059	up
ZY05719_RS08480	72508	186045	1993.45	5340.6	1.59701	0.000684291	0.0109368	up
ZY05719_RS05860	2070	575	77.687	22.5319	-1.61024	0.000706383	0.0111638	down
ZY05719_RS05795	347	91	6.19982	1.69763	-1.69217	0.000710644	0.0111638	down
ZY05719_RS05855	835	229	82.261	23.5556	-1.62837	0.000744919	0.0116031	down
ZY05719_RS00635	2701	6866	354.79	941.677	1.5835	0.000775623	0.0119798	up
ZY05719_RS00170	2681	6793	390.756	1033.76	1.5788	0.00080303	0.0122997	up
ZY05719_RS01935	423	1076	11.3652	30.1856	1.58421	0.000899785	0.013589	up
ZY05719_RS00970	448	122	11.472	3.26191	-1.63813	0.00090199	0.013589	down
guaC	8977	22123	194.132	499.53	1.5388	0.00105491	0.0157637	up
fabG	73469	178633	2127.05	5399.92	1.51936	0.00120492	0.01786	up
argF	18915	5622	396.944	123.187	-1.51279	0.00127569	0.0187578	down
ZY05719_RS00180	1966	4716	237.702	595.352	1.4998	0.00143234	0.0208939	up
ZY05719_RS05400	889	263	32.6727	10.0923	-1.51914	0.00156043	0.0225832	down
accD	102411	240091	2513.56	6152.76	1.46678	0.00174698	0.0250855	up
ZY05719_RS00175	3225	7533	463.692	1130.89	1.46145	0.00184951	0.0263519	up
ZY05719_RS06470	28725	66792	926.142	2248.5	1.45493	0.00190029	0.0268671	up
ZY05719_RS08270	2051	642	126.505	41.3456	-1.43795	0.00234433	0.032855	down
ZY05719_RS06465	26844	61074	817.206	1941.3	1.42352	0.00235956	0.032855	up
ZY05719_RS09110	5584	1793	83.2106	27.8975	-1.4013	0.00282666	0.0390632	down
ZY05719_RS05545	47	120	0.97195	2.59107	1.5871	0.00290184	0.0398028	up
ZY05719_RS06740	1452	3244	175.556	409.526	1.39722	0.00293949	0.0400206	up
ZY05719_RS09780	192	56	12.9704	3.94994	-1.5381	0.00297951	0.0402673	down
ZY05719_RS08265	7041	2285	138.346	46.8782	-1.38597	0.00311153	0.0417445	down
ZY05719_RS07790	124	288	2.04072	4.94888	1.4523	0.00336565	0.0448266	up
ZY05719_RS02505	6332	13814	415.87	947.3	1.36295	0.00357354	0.047253	up
ZY05719_RS08490	241707	519037	3743.38	8393.14	1.34015	0.00411306	0.0539987	not
fabF	170875	364063	2941.86	6544.42	1.32881	0.00442922	0.057737	not
ZY05719_RS08530	215975	459646	4699.22	10442.3	1.32723	0.00447486	0.0578189	not
ZY05719_RS06350	167	50	4.00189	1.25104	-1.50014	0.00450057	0.0578189	not
gtfA	466	152	6.84351	2.33071	-1.37802	0.00452988	0.0578189	not
ZY05719_RS08475	3170	6719	142.312	314.948	1.32129	0.00473818	0.0600605	not
ZY05719_RS04610	256	82	6.30503	2.10869	-1.40363	0.00513868	0.0646911	not
ZY05719_RS08470	5343	11184	179.615	392.56	1.30326	0.00528089	0.0660291	not
ZY05719_RS05020	508	169	14.0755	4.88921	-1.34964	0.00545479	0.0677426	not
ZY05719_RS05845	563	189	57.8761	20.2864	-1.33665	0.00575271	0.070963	not
tpx	62900	22065	2754.07	1008.74	-1.27373	0.00631741	0.0774093	not
ZY05719_RS01285	9302	3289	148.271	54.7388	-1.2623	0.00687939	0.0837372	not
ZY05719_RS06325	1563	3170	90.1351	190.874	1.25766	0.00723061	0.0874333	not
ZY05719_RS08525	10506	21201	993.61	2093.57	1.25048	0.00733155	0.0880744	not
ZY05719_RS08465	1578	3192	136.5	288.297	1.25386	0.007401	0.0881501	not
ZY05719_RS04895	312	106	8.1663	2.89687	-1.31898	0.00745342	0.0881501	not
ZY05719_RS03720	128	272	18.9151	41.9681	1.32411	0.00748173	0.0881501	not
accB	95634	192061	4266.34	8946.1	1.24354	0.00761798	0.0891838	not
ZY05719_RS04205	3704	7381	236.694	492.475	1.23227	0.00828709	0.096403	not
coaC	4877	9611	189.035	388.964	1.21624	0.00910928	0.104617	not
ZY05719_RS04290	253	511	14.2426	30.036	1.25131	0.00915772	0.104617	not
fabZ	50976	100271	2564.41	5266.81	1.21358	0.00916393	0.104617	not
ZY05719_RS03285	9476	18617	145.172	297.797	1.21183	0.00930628	0.105586	not
ZY05719_RS06565	23598	8660	201.668	77.2737	-1.20865	0.00948678	0.106974	not
ZY05719_RS08460	1691	3320	91.5614	187.698	1.21081	0.0096159	0.107768	not
ZY05719_RS01010	3606	1326	47.279	18.1526	-1.20568	0.00996361	0.110989	not
ZY05719_RS03710	383	744	56.5975	114.795	1.19524	0.0116586	0.129087	not
ZY05719_RS10800	6883	13050	938.889	1858.66	1.16049	0.0126857	0.139618	not
ZY05719_RS04605	615	229	17.8053	6.92247	-1.18727	0.0132362	0.14481	not
ZY05719_RS01130	2437	926	43.2151	17.1452	-1.15836	0.013403	0.145767	not
ZY05719_RS06720	907	341	96.0224	37.6939	-1.17349	0.0135251	0.14623	not
ZY05719_RS03190	49	103	1.57269	3.45173	1.30699	0.0142645	0.153323	not
ZY05719_RS06395	42186	77537	384.124	737.163	1.11569	0.0163633	0.173988	not
rpsN	196	371	15.4473	30.5297	1.15758	0.0163765	0.173988	not
ZY05719_RS04225	617	237	29.9759	12.0223	-1.14243	0.0171027	0.179337	not
ZY05719_RS09355	1951	762	8.17411	3.33342	-1.11867	0.0171429	0.179337	not
hrcA	19729	7763	405.626	166.649	-1.10805	0.0171726	0.179337	not
ZY05719_RS05965	1882	742	41.7167	17.173	-1.10509	0.0184433	0.191519	not
ZY05719_RS08275	1204	474	73.6221	30.263	-1.10712	0.01893	0.195468	not
ZY05719_RS09100	585	1063	23.5767	44.7314	1.09902	0.0194607	0.199826	not
pflB	45859	18393	415.966	174.196	-1.08048	0.0200087	0.204311	not
ZY05719_RS09620	72907	130050	908.86	1692.74	1.0725	0.0208869	0.211167	not
ZY05719_RS06725	981	390	108.725	45.1311	-1.09299	0.0209099	0.211167	not
ZY05719_RS07700	523	940	58.8845	110.504	1.08322	0.0215487	0.216429	not
ZY05719_RS02755	151284	265623	3778.46	6926.9	1.04969	0.0236947	0.23669	not
ZY05719_RS04200	6460	11339	196.66	360.421	1.04924	0.0239191	0.23764	not
ZY05719_RS04615	264	103	10.6397	4.33427	-1.11946	0.0242731	0.23986	not
mreC	37120	64911	943.721	1723.08	1.04383	0.0244923	0.240732	not
dnaK	12121	4987	141.408	60.7474	-1.04368	0.0246861	0.241121	not
ZY05719_RS06045	1256	2203	137.062	251.011	1.04812	0.0247942	0.241121	not
ZY05719_RS10940	983	400	9.29677	3.94994	-1.05941	0.0250802	0.241976	not
ZY05719_RS01015	1199	490	36.5009	15.5751	-1.05324	0.0251454	0.241976	not
ZY05719_RS08445	5075	2092	33.6743	14.4936	-1.04092	0.0253493	0.242667	not
ZY05719_RS06050	13055	22485	568.106	1021.64	1.02192	0.0276542	0.262327	not
dhaQ	12251	5115	263.328	114.795	-1.02251	0.0276885	0.262327	not
ZY05719_RS05810	243	96	5.1606	2.12871	-1.10136	0.0282274	0.266061	not
ZY05719_RS07640	17654	30274	728.039	1303.57	1.01565	0.0285785	0.267996	not
pflA	38698	16258	1039.74	456.095	-1.01354	0.0289013	0.269648	not
nrdH	927	1595	90.0735	161.819	1.02038	0.0290536	0.2697	not
ZY05719_RS10120	1136	474	10.0723	4.38814	-1.02326	0.029976	0.276864	not
ZY05719_RS06895	1042	437	28.537	12.4961	-1.01589	0.0313439	0.287208	not
ZY05719_RS05395	871	364	16.6527	7.2664	-1.02094	0.0314085	0.287208	not
ZY05719_RS04945	465	193	6.45464	2.79723	-1.03062	0.0322803	0.293719	not
ZY05719_RS08410	19245	8206	412.411	183.61	-0.992155	0.0324635	0.29393	not
ZY05719_RS02485	3860	6434	263.266	458.183	0.974658	0.0358197	0.321375	not
ZY05719_RS05190	13008	5618	216.591	97.6706	-0.973689	0.0358444	0.321375	not
ZY05719_RS04010	2440	4061	101.212	175.885	0.972482	0.0364623	0.325329	not
ZY05719_RS00730	10475	4544	473.254	214.353	-0.96733	0.0371084	0.329494	not
ZY05719_RS08595	548	235	12.0716	5.4051	-0.983599	0.0392614	0.346935	not
ZY05719_RS07440	7210	11848	258.291	443.171	0.954127	0.039632	0.348534	not
ZY05719_RS06040	27455	45027	1224.8	2097.33	0.951286	0.0400421	0.350464	not
ZY05719_RS10110	16574	7293	386.717	177.674	-0.946759	0.0411278	0.358261	not
ZY05719_RS02260	2121	3460	174.937	297.968	0.943551	0.0424176	0.367752	not
ZY05719_RS01360	3027	4929	196.982	334.907	0.940943	0.0427344	0.36876	not
ZY05719_RS06680	781	342	35.2851	16.1331	-0.953525	0.0441993	0.379618	not
ZY05719_RS07870	42086	67760	317.916	534.441	0.924659	0.0458248	0.391749	not
ZY05719_RS08720	700	1133	50.1537	84.7591	0.932156	0.0465488	0.396096	not
ZY05719_RS03730	354	578	19.617	33.4433	0.944623	0.0469193	0.397409	not
ZY05719_RS06555	792	351	50.1588	23.2103	-0.936237	0.0474098	0.399721	not
ZY05719_RS04920	3561	1597	41.544	19.4533	-0.919302	0.0480873	0.403582	not
ZY05719_RS10895	162	267	14.732	25.3518	0.957829	0.0492771	0.411688	not
ZY05719_RS07250	23719	37656	1092.49	1810.94	0.9044	0.0507453	0.422036	not
ZY05719_RS07460	14584	6618	584.445	276.914	-0.90234	0.0514514	0.42598	not
lacD	8305	3777	176.373	83.7514	-0.899152	0.0524747	0.427441	not
ZY05719_RS05780	213	92	5.55457	2.50502	-0.972698	0.0525239	0.427441	not
ZY05719_RS01115	2439	1106	56.3525	26.6814	-0.903301	0.0525579	0.427441	not
pbp3	3794	1724	65.0035	30.841	-0.900348	0.0527369	0.427441	not
ZY05719_RS01270	1923	872	20.6045	9.75552	-0.903303	0.0529948	0.427441	not
ZY05719_RS05835	1307	591	87.46	41.2927	-0.907331	0.0530232	0.427441	not
ZY05719_RS01565	1009	456	40.8972	19.2983	-0.908083	0.0536641	0.429266	not
nagA	10357	4727	192.314	91.6461	-0.894026	0.0537166	0.429266	not
ZY05719_RS04930	48267	75943	467.075	767.318	0.891446	0.0540507	0.429559	not
ZY05719_RS06570	4424	2019	51.6121	24.5937	-0.894105	0.0542208	0.429559	not
sntA	23442	10771	204.273	97.9994	-0.884369	0.05609	0.442461	not
pyrF	1605	734	49.0712	23.4315	-0.89105	0.0567308	0.445604	not
ZY05719_RS05415	13773	21440	687.987	1118.22	0.876023	0.0583945	0.456719	not
ZY05719_RS02580	13606	21156	338.63	549.769	0.874385	0.0588622	0.458427	not
ZY05719_RS08145	14959	23243	480.121	778.918	0.873344	0.0591447	0.458683	not
ZY05719_RS01930	10515	16276	316.037	510.772	0.867856	0.0607988	0.46953	not
recG	17821	27498	187.827	302.606	0.863311	0.0620524	0.476927	not
ZY05719_RS00985	1554	720	102.063	49.3742	-0.872246	0.0622755	0.476927	not
ZY05719_RS03340	5726	8805	213.766	343.216	0.858348	0.0638284	0.486791	not
ZY05719_RS04180	334	152	17.549	8.33876	-0.897705	0.064111	0.486926	not
ZY05719_RS02610	102	165	2.2469	3.79507	0.930555	0.0649761	0.491465	not
ZY05719_RS08440	4031	1892	71.1257	34.8567	-0.853619	0.0659881	0.494798	not
ZY05719_RS01265	1871	876	46.0809	22.527	-0.857155	0.0661822	0.494798	not
ZY05719_RS04430	55	91	3.30614	5.71151	0.962276	0.0662243	0.494798	not
ZY05719_RS05120	11886	5605	395.819	194.889	-0.846896	0.0673604	0.501248	not
ZY05719_RS00415	1006	1540	36.9727	59.0956	0.851781	0.0678549	0.5026	not
dhaS	8381	3957	326.636	161.022	-0.845129	0.0680889	0.5026	not
ZY05719_RS01980	67	111	5.86718	10.1492	0.964475	0.0687246	0.503498	not
ZY05719_RS04410	1152	540	20.1264	9.85053	-0.855405	0.0687584	0.503498	not
ZY05719_RS01340	958	449	38.1756	18.6818	-0.855578	0.0690795	0.503842	not
ZY05719_RS05840	2950	1396	90.9775	44.952	-0.841796	0.0701961	0.509962	not
ZY05719_RS08260	909	429	96.2341	47.4214	-0.845564	0.0728197	0.526939	not
ZY05719_RS06345	192	87	2.5361	1.19988	-0.903566	0.0745704	0.537492	not
ZY05719_RS07760	30313	45445	544.342	852.081	0.82175	0.075462	0.541794	not
ZY05719_RS06120	14034	20930	259.91	404.727	0.814208	0.0782524	0.559642	not
ZY05719_RS08590	562	267	8.2193	4.07719	-0.83589	0.0788335	0.561612	not
tnpA	1678	2504	69.4688	108.239	0.815009	0.0794016	0.561927	not
ZY05719_RS07715	456	686	35.9387	56.4512	0.826556	0.0797222	0.561927	not
ZY05719_RS01915	302	457	3.06019	4.83515	0.834929	0.0798007	0.561927	not
ZY05719_RS08415	22372	10829	587.734	297.041	-0.80922	0.0801006	0.561927	not
rpsJ	7031	10436	484.195	750.393	0.807323	0.0809734	0.56487	not
ZY05719_RS10105	3602	1743	169.202	85.4894	-0.809617	0.0811348	0.56487	not
ZY05719_RS07575	820	395	38.776	19.5028	-0.816023	0.0837935	0.581179	not
ZY05719_RS05875	111	50	11.7514	5.52697	-0.911443	0.0851434	0.588322	not
ZY05719_RS04395	157	73	9.12809	4.43154	-0.866205	0.0869947	0.598863	not
ZY05719_RS05610	7691	3772	814.232	416.954	-0.790255	0.0877936	0.60176	not
ZY05719_RS07645	2290	3361	111.256	170.493	0.791075	0.0880704	0.60176	not
ZY05719_RS05295	11863	17266	627.957	954.286	0.779026	0.0918902	0.623966	not
ZY05719_RS03955	18924	9355	205.876	106.264	-0.778833	0.0919993	0.623966	not
ZY05719_RS07570	2466	1217	71.6875	36.9396	-0.781219	0.0929294	0.626062	not
ZY05719_RS01165	243	116	5.01058	2.49742	-0.828641	0.0929896	0.626062	not
ZY05719_RS01030	12188	17631	523.948	791.379	0.770214	0.0955755	0.641123	not
ZY05719_RS07420	679	988	35.4137	53.8034	0.778547	0.096066	0.64207	not
ZY05719_RS08335	246	362	14.0719	21.6211	0.794563	0.0964536	0.642325	not
ZY05719_RS08135	684	994	29.9489	45.4426	0.776698	0.0975	0.645217	not
ZY05719_RS01630	1011	500	18.2938	9.4466	-0.778077	0.0975899	0.645217	not
ZY05719_RS02395	4346	2166	350.306	182.292	-0.767056	0.0979526	0.645293	not
ZY05719_RS00700	222	107	6.03327	3.03623	-0.814714	0.098312	0.645348	not
folE	55755	80193	2103.61	3159.15	0.761941	0.0989441	0.645822	not
purM	7488	3744	155.758	81.3155	-0.762414	0.0994326	0.645822	not
ZY05719_RS09320	7195	10347	333.564	500.858	0.761702	0.0994382	0.645822	not
ZY05719_RS07900	88990	127805	1415.29	2122.29	0.759796	0.0998657	0.646314	not
ZY05719_RS03360	109715	156862	2882.32	4302.75	0.753302	0.102758	0.662696	not
ZY05719_RS01620	567	282	14.2618	7.40614	-0.769843	0.105103	0.675455	not
ZY05719_RS08760	8333	4215	585.221	309.078	-0.74572	0.106898	0.684592	not
ZY05719_RS09325	3628	1837	227.734	120.399	-0.744219	0.10851	0.688697	not
ZY05719_RS01045	344	170	5.43441	2.80411	-0.7789	0.108641	0.688697	not
ZY05719_RS05195	5859	2973	210.959	111.769	-0.741145	0.109341	0.688697	not
ZY05719_RS05410	6041	8559	357.082	528.243	0.740209	0.109343	0.688697	not
ZY05719_RS07995	43825	22281	1796.87	953.85	-0.73837	0.109784	0.688697	not
ZY05719_RS07435	247031	349422	3402.39	5024.98	0.737846	0.109913	0.688697	not
ZY05719_RS05675	2039	1033	43.8272	23.1835	-0.743389	0.110162	0.688697	not
ZY05719_RS03615	5354	2722	153.132	81.2883	-0.738358	0.110762	0.68936	not
ZY05719_RS03520	10927	5562	685.903	364.539	-0.736642	0.111018	0.68936	not
ZY05719_RS05625	1987	1010	46.6693	24.7689	-0.738603	0.112522	0.695608	not
rpmB	1752	2475	197.258	290.955	0.735949	0.112781	0.695608	not
ZY05719_RS00095	57414	29467	210.355	112.726	-0.724733	0.116398	0.715516	not
ZY05719_RS00740	686	348	69.513	36.8191	-0.741363	0.116817	0.715701	not
ZY05719_RS05735	2417	1238	263.757	141.058	-0.727586	0.117383	0.716774	not
ZY05719_RS07915	132	191	4.35487	6.57941	0.769991	0.118379	0.720469	not
ZY05719_RS08975	12942	18058	706.152	1028.77	0.718139	0.119897	0.727294	not
ZY05719_RS04160	436	221	7.12585	3.77133	-0.742413	0.12049	0.72849	not
ZY05719_RS08755	10216	5273	525.1	282.99	-0.716555	0.121032	0.72932	not
yidA	5635	7848	148.037	215.272	0.715463	0.121635	0.72932	not
ZY05719_RS06840	31732	16405	557.129	300.737	-0.714231	0.121818	0.72932	not
ZY05719_RS04845	574	294	37.353	19.9762	-0.727444	0.124418	0.740212	not
ZY05719_RS04175	535	273	13.553	7.22098	-0.732829	0.124471	0.740212	not
ZY05719_RS09035	111	160	1.25373	1.88691	0.764357	0.1251	0.740212	not
gatC	9968	13811	700.046	1012.73	0.708002	0.125248	0.740212	not
ZY05719_RS05040	144	71	5.64318	2.90517	-0.781636	0.125694	0.740465	not
ZY05719_RS01070	4523	2350	82.2625	44.6267	-0.707024	0.126783	0.744494	not
ZY05719_RS01335	5025	2613	108.668	59.0007	-0.705824	0.127283	0.744785	not
ZY05719_RS01665	167	238	3.8585	5.74157	0.748208	0.127937	0.744785	not
ZY05719_RS01560	246	124	24.9274	13.1194	-0.750209	0.128156	0.744785	not
ulaG	1434	744	27.9439	15.1378	-0.709017	0.12864	0.744785	not
purF	9164	4781	134.024	73.0077	-0.701084	0.12926	0.744785	not
ZY05719_RS05925	1825	2521	65.3789	94.2973	0.703626	0.129264	0.744785	not
yajC	12742	17551	836.862	1203.57	0.699523	0.129709	0.745019	not
ZY05719_RS05570	348	484	32.9123	47.7943	0.713269	0.132581	0.758816	not
ZY05719_RS00975	1249	651	12.07	6.56866	-0.702378	0.133269	0.758816	not
nusA	3774	5179	70.2614	100.673	0.694127	0.133387	0.758816	not
ZY05719_RS01960	158556	217142	3974.08	5682.63	0.691213	0.134006	0.758816	not
mreD	5447	7460	224.631	321.22	0.691268	0.134664	0.758816	not
ZY05719_RS03460	1287	672	28.6172	15.6016	-0.699817	0.13473	0.758816	not
ZY05719_RS04595	130	64	12.2948	6.3199	-0.783717	0.135102	0.758816	not
ZY05719_RS10900	507	700	36.6963	52.901	0.702788	0.135493	0.758816	not
rpsD	58160	79475	2022.25	2885.31	0.68804	0.135827	0.758816	not
ZY05719_RS03770	24203	33037	562.872	802.218	0.686461	0.136814	0.760177	not
tig	87205	119005	1445.23	2059.27	0.686106	0.136898	0.760177	not
sly	6441	3399	91.7411	50.5491	-0.684588	0.138732	0.767877	not
ZY05719_RS07615	20112	27365	3566.44	5066.72	0.681839	0.139486	0.767877	not
ZY05719_RS01735	22704	30875	503.26	714.576	0.681057	0.139914	0.767877	not
ZY05719_RS02560	5105	6947	173.256	246.174	0.682032	0.139956	0.767877	not
ZY05719_RS01065	4330	5879	307.134	435.407	0.678754	0.141995	0.776747	not
ZY05719_RS08025	16978	22988	647.461	915.335	0.674778	0.143631	0.78219	not
tadA	3444	4665	140.396	198.561	0.675338	0.144236	0.78219	not
ZY05719_RS04270	589	309	16.6449	9.11751	-0.692889	0.144267	0.78219	not
rpoZ	8914	12056	602.176	850.366	0.673166	0.144798	0.782764	not
rnpA	2235	3025	132.11	186.696	0.674195	0.145547	0.784502	not
ZY05719_RS10130	712	377	5.20653	2.87847	-0.67958	0.150783	0.80577	not
ZY05719_RS07115	3255	4376	53.5276	75.1374	0.664501	0.150806	0.80577	not
ZY05719_RS07235	94390	126718	7122.59	9983.94	0.662482	0.150808	0.80577	not
ZY05719_RS03765	200	275	26.7667	38.4281	0.696626	0.151445	0.806265	not
dnaJ	17533	9402	328.138	183.727	-0.661459	0.151778	0.806265	not
ZY05719_RS09770	472	249	7.29406	4.01771	-0.684822	0.152711	0.808884	not
ZY05719_RS09905	6227	8338	154.979	216.675	0.65872	0.15375	0.811583	not
ZY05719_RS07910	10255	13722	393.191	549.335	0.657724	0.154104	0.811583	not
ZY05719_RS04600	213	110	5.20981	2.80922	-0.715194	0.154571	0.811717	not
ZY05719_RS06260	2067	1110	38.2809	21.4643	-0.659356	0.155981	0.816045	not
ZY05719_RS03960	6778	9047	384.62	536.027	0.654137	0.156556	0.816045	not
ZY05719_RS05125	3185	1715	97.7997	54.985	-0.655482	0.157242	0.816045	not
ZY05719_RS02145	81236	43890	297.634	167.9	-0.650658	0.15821	0.816045	not
ZY05719_RS03045	25126	33442	768.202	1067.57	0.650045	0.158684	0.816045	not
pyrE	1176	632	39.5335	22.1833	-0.658228	0.158872	0.816045	not
ZY05719_RS08685	37174	20098	816.351	460.831	-0.649671	0.158937	0.816045	not
ZY05719_RS07320	85324	113499	1551.84	2155.36	0.649223	0.159087	0.816045	not
rimP	4603	6123	207.961	288.839	0.649216	0.159972	0.816045	not
ZY05719_RS05360	497	265	40.9919	22.8212	-0.669454	0.160157	0.816045	not
ZY05719_RS03255	23507	12726	423.195	239.214	-0.647739	0.160279	0.816045	not
ZY05719_RS11000	429	576	10.6027	14.8639	0.662491	0.161071	0.817812	not
ZY05719_RS04115	3276	1773	81.249	45.9129	-0.648141	0.161843	0.819467	not
ZY05719_RS05895	8786	11652	259.669	359.568	0.644859	0.162326	0.81951	not
ZY05719_RS01625	599	321	14.6511	8.19783	-0.662225	0.162743	0.81951	not
rplQ	25258	33415	1388.83	1918.42	0.64132	0.164302	0.820866	not
ZY05719_RS10995	3204	4244	61.423	84.9504	0.643096	0.16433	0.820866	not
ZY05719_RS10780	93	47	8.04469	4.24498	-0.745582	0.164742	0.820866	not
ZY05719_RS06115	2782	3684	63.6554	88.0136	0.642693	0.164798	0.820866	not
ZY05719_RS00570	77453	102338	1755.23	2421.5	0.639516	0.165367	0.821228	not
ZY05719_RS02565	2432	3218	107.146	148.031	0.64156	0.165765	0.821228	not
ZY05719_RS00825	33514	44186	1291.96	1778.52	0.636391	0.167501	0.825694	not
ZY05719_RS03525	116575	63654	1813.35	1033.84	-0.635367	0.168109	0.825694	not
ZY05719_RS06095	3306	1802	55.8333	31.7759	-0.637887	0.168509	0.825694	not
ZY05719_RS06105	6398	3492	112.054	63.8574	-0.635983	0.168743	0.825694	not
rplK	41085	54075	2052.27	2820.33	0.633916	0.169122	0.825694	not
atpB	17305	9458	513.587	293.085	-0.634008	0.169362	0.825694	not
ZY05719_RS09105	1658	905	43.0786	24.5515	-0.635822	0.171998	0.836328	not
rpsB	170366	223425	4665.77	6388.87	0.62872	0.172533	0.836716	not
ZY05719_RS02810	13832	7602	254.838	146.238	-0.625984	0.174885	0.840383	not
ZY05719_RS09970	496	269	72.292	40.9367	-0.644945	0.174929	0.840383	not
ZY05719_RS05405	1148	627	28.5718	16.2935	-0.634924	0.174955	0.840383	not
ZY05719_RS00590	17625	9690	64.5749	37.0689	-0.625481	0.175118	0.840383	not
ZY05719_RS01330	2376	1304	64.8206	37.1446	-0.627979	0.17601	0.842463	not
ZY05719_RS02405	15363	8465	473.793	272.578	-0.622304	0.177363	0.846736	not
cmk	38402	50089	1205.27	1641.44	0.620878	0.178	0.8468	not
ZY05719_RS07620	232998	303712	6506.67	8855.64	0.619954	0.178543	0.8468	not
recX	2233	2916	61.1546	83.3834	0.622544	0.178759	0.8468	not
ZY05719_RS06430	1513	1975	42.9278	58.5085	0.621963	0.180128	0.848328	not
ZY05719_RS03265	2049	1129	123.169	70.8604	-0.622256	0.180432	0.848328	not
ZY05719_RS03025	7552	4172	425.139	245.225	-0.618538	0.180466	0.848328	not
coaA	4852	2682	112.104	64.7012	-0.617681	0.181598	0.851474	not
ZY05719_RS07850	18208	23599	701.915	949.877	0.611717	0.184573	0.862855	not
groES	22035	28547	1662.74	2249.18	0.611107	0.184964	0.862855	not
ZY05719_RS03800	4548	2524	104.739	60.6918	-0.61193	0.185768	0.864411	not
ZY05719_RS01710	16160	8993	59.2074	34.4026	-0.607979	0.187448	0.865284	not
ZY05719_RS01635	299	163	14.139	8.048	-0.637343	0.187581	0.865284	not
rsmG	9008	11639	268.467	362.185	0.607248	0.188041	0.865284	not
ssrS	2716	1510	297.913	172.937	-0.60933	0.188713	0.865284	not
pyrR	2156	1198	87.89	50.9917	-0.610114	0.188845	0.865284	not
ZY05719_RS02590	1851	2394	107.618	145.33	0.60865	0.18903	0.865284	not
ZY05719_RS07430	785	1019	59.8724	81.149	0.613871	0.189251	0.865284	not
ZY05719_RS02425	14958	8350	688.958	401.567	-0.603495	0.190736	0.869908	not
rplM	73614	94711	3504.4	4707.67	0.601118	0.192047	0.872429	not
ZY05719_RS02585	4657	5996	235.949	317.194	0.602153	0.192238	0.872429	not
ZY05719_RS02690	24259	13592	465.062	272.065	-0.598191	0.194446	0.880276	not
prfB	8664	11114	168.217	225.306	0.596833	0.195698	0.882414	not
ZY05719_RS10970	709	394	15.9147	9.23423	-0.609878	0.196181	0.882414	not
rlmH	731	942	32.4069	43.6036	0.603332	0.196386	0.882414	not
ZY05719_RS04775	218	119	14.3177	8.16047	-0.635304	0.196839	0.882414	not
ZY05719_RS08455	161	86	3.69579	2.06125	-0.666373	0.197525	0.883335	not
sodA	152988	86139	5372.12	3158.2	-0.591112	0.199482	0.889924	not
ZY05719_RS03480	189	247	2.97252	4.05613	0.62333	0.200699	0.893181	not
ZY05719_RS01945	1126	632	38.2148	22.3956	-0.595554	0.202238	0.894715	not
ZY05719_RS10155	548	705	25.9137	34.8088	0.600894	0.202277	0.894715	not
ZY05719_RS07450	1375	1757	11.354	15.1485	0.591202	0.202864	0.894715	not
ZY05719_RS07140	18236	23223	315.49	419.494	0.586329	0.203336	0.894715	not
ZY05719_RS07395	1491	839	125.904	73.9732	-0.591904	0.203825	0.894715	not
ZY05719_RS10440	5708	7267	143.235	190.402	0.585931	0.204227	0.894715	not
ZY05719_RS01345	1819	1025	15.7347	9.25767	-0.5899	0.204451	0.894715	not
infA	30253	38449	2939.58	3900.8	0.583433	0.205456	0.895942	not
ZY05719_RS07290	6600	3734	237.639	140.378	-0.584162	0.205872	0.895942	not
ZY05719_RS04935	68408	86824	1964.49	2603.36	0.581495	0.206865	0.895942	not
ZY05719_RS10885	236	130	35.6167	20.4851	-0.622262	0.207149	0.895942	not
rpmF	94163	119478	10949.4	14506.1	0.58108	0.207168	0.895942	not
ZY05719_RS01750	15253	8653	716.503	424.406	-0.580247	0.208259	0.897368	not
ZY05719_RS09440	741	417	18.2501	10.7235	-0.591725	0.208474	0.897368	not
ZY05719_RS08645	706434	894410	30368.8	40146.2	0.577949	0.209565	0.899953	not
ZY05719_RS06850	1573	891	25.1863	14.8959	-0.582392	0.210876	0.900257	not
ZY05719_RS08310	4996	6321	196.875	260.079	0.576934	0.211343	0.900257	not
rpmH	950	1207	146.489	194.331	0.582926	0.21152	0.900257	not
purH	11062	6294	152.063	90.3376	-0.575987	0.211784	0.900257	not
gmk	23008	29071	780.859	1030.16	0.57501	0.212084	0.900257	not
ZY05719_RS09680	350	447	13.7161	18.2903	0.5903	0.213627	0.9031	not
ZY05719_RS02250	457	582	24.1909	32.167	0.58625	0.214102	0.9031	not
nth	34826	43918	1187.63	1563.76	0.572213	0.214228	0.9031	not
ZY05719_RS08005	912	517	44.6136	26.4067	-0.581196	0.216335	0.909892	not
ZY05719_RS06370	3726	4690	209.755	275.673	0.569511	0.217586	0.9116	not
ZY05719_RS03260	5518	3154	231.598	138.219	-0.569378	0.217732	0.9116	not
ZY05719_RS02210	7302	9176	290.979	381.791	0.567133	0.218844	0.912556	not
ZY05719_RS02890	4161	5229	476.043	624.624	0.567157	0.219343	0.912556	not
ZY05719_RS01035	281	157	2.92684	1.70744	-0.601878	0.21945	0.912556	not
ZY05719_RS03625	3715	4661	612.816	802.791	0.564828	0.221378	0.91789	not
ZY05719_RS08420	38680	22231	902.512	541.598	-0.561445	0.222976	0.91789	not
ZY05719_RS00915	4052	5076	167.102	218.567	0.56261	0.223075	0.91789	not
ZY05719_RS00230	17361	9982	99.31	59.6194	-0.560876	0.223687	0.91789	not
ZY05719_RS03335	92112	52999	1140.25	685.022	-0.559855	0.224166	0.91789	not
ZY05719_RS05960	1862	1068	40.6384	24.3377	-0.564324	0.224539	0.91789	not
ychF	18921	23641	360.779	470.668	0.558867	0.225165	0.91789	not
asnA	72174	90161	1546.65	2017.36	0.558591	0.225194	0.91789	not
ZY05719_RS01050	278	156	6.96784	4.08253	-0.595612	0.226198	0.91789	not
pfkA	51303	64036	1079.82	1407.3	0.557406	0.226202	0.91789	not
ZY05719_RS08450	2215	1273	81.406	48.8498	-0.561465	0.226227	0.91789	not
metE	684	391	6.46897	3.86107	-0.569122	0.228625	0.923639	not
ZY05719_RS04085	21562	12450	364.15	219.539	-0.554773	0.228648	0.923639	not
rpsU	1420	1770	141.863	184.632	0.555382	0.231384	0.929333	not
ZY05719_RS01275	2428	1402	26.0154	15.6849	-0.554677	0.231551	0.929333	not
ZY05719_RS04770	1070	1334	87.2378	113.561	0.555657	0.232327	0.929333	not
ZY05719_RS02630	6593	8191	106.77	138.502	0.550663	0.232518	0.929333	not
ZY05719_RS04005	45075	55966	1141.87	1480.33	0.549789	0.232586	0.929333	not
ZY05719_RS02400	18217	10563	489.455	296.33	-0.548693	0.233825	0.932257	not
ZY05719_RS06480	15519	19234	1028.77	1331.3	0.547187	0.235011	0.934957	not
ZY05719_RS08680	38416	22350	820.756	498.576	-0.543863	0.237718	0.94	not
ZY05719_RS00345	198	111	4.48705	2.62646	-0.596868	0.237951	0.94	not
ZY05719_RS10060	30328	17652	512.194	311.269	-0.543248	0.2383	0.94	not
ZY05719_RS07665	28503	35227	481.372	621.181	0.543133	0.238324	0.94	not
ZY05719_RS06435	4859	6001	190.418	245.548	0.542098	0.240108	0.944726	not
ZY05719_RS02570	13031	16075	328.936	423.678	0.540434	0.240871	0.944726	not
ZY05719_RS02135	20505	11960	140.844	85.7754	-0.540186	0.241064	0.944726	not
ZY05719_RS07015	2725	1587	119.314	72.5527	-0.542354	0.241675	0.945103	not
ZY05719_RS05830	2573	1500	81.1143	49.3742	-0.540887	0.243112	0.948706	not
ZY05719_RS06835	8240	4815	491.157	299.668	-0.53753	0.243942	0.949926	not
ZY05719_RS08835	57546	33689	1000.45	611.533	-0.534869	0.245454	0.953794	not
ZY05719_RS06820	6564	3848	61.7227	37.7801	-0.532886	0.248261	0.961419	not
ZY05719_RS00545	8110	9941	268.811	344.039	0.531249	0.249164	0.961419	not
ZY05719_RS07385	1176	687	93.7254	57.1687	-0.537864	0.249392	0.961419	not
ZY05719_RS06375	534	660	32.0996	41.4242	0.543079	0.249684	0.961419	not
ZY05719_RS02480	2240	1313	115.976	70.98	-0.533025	0.250445	0.961419	not
mltG	29404	35990	344.171	439.846	0.529149	0.250555	0.961419	not
ZY05719_RS09285	19484	11459	132.888	81.6028	-0.528237	0.251592	0.963388	not
ZY05719_RS00680	100	127	1.56928	2.08093	0.581749	0.252449	0.964661	not
ZY05719_RS01390	1683	989	58.8069	36.0821	-0.529374	0.254846	0.971799	not
ZY05719_RS01505	3715	2189	296.08	182.158	-0.5255	0.255765	0.973284	not
metF	442	258	10.924	6.65778	-0.538908	0.258621	0.982117	not
ZY05719_RS04900	1482	874	67.3851	41.4934	-0.524215	0.260115	0.985756	not
ZY05719_RS01660	220	271	5.53367	7.11724	0.538081	0.263537	0.9923	not
rplS	86917	105310	5314.8	6723.62	0.514499	0.263721	0.9923	not
ZY05719_RS00195	26967	32668	456.519	577.431	0.514248	0.264091	0.9923	not
ZY05719_RS08690	23792	28816	767.093	970.069	0.513959	0.264386	0.9923	not
ZY05719_RS09595	34087	41261	1465.36	1852.03	0.513123	0.26509	0.9923	not
ZY05719_RS08780	195567	236610	2499.44	3157.42	0.512415	0.265615	0.9923	not
ZY05719_RS10045	43822	26059	1786.42	1109.18	-0.512304	0.265872	0.9923	not
ZY05719_RS03205	27661	16451	895.909	556.34	-0.512107	0.266161	0.9923	not
smpB	10396	12572	472.696	596.859	0.511748	0.266732	0.992416	not
rpsF	92741	111977	6781.72	8549.66	0.50949	0.26837	0.996493	not
ZY05719_RS11010	440	259	69.3554	42.6264	-0.526788	0.269626	0.997709	not
hpt	11058	13342	433.349	545.926	0.508447	0.269783	0.997709	not
ZY05719_RS06300	44951	54158	582.897	733.275	0.506388	0.271344	0.999486	not
malQ	16473	9841	230.92	144.039	-0.505654	0.272399	0.999486	not
rpsL	53161	63980	2732.46	3433.66	0.504819	0.272805	0.999486	not
ZY05719_RS08295	3793	2265	168.152	104.843	-0.506239	0.273469	0.999486	not
ZY05719_RS03610	7313	4371	96.5965	60.2835	-0.504921	0.2737	0.999486	not
ZY05719_RS10040	310	182	7.20945	4.4194	-0.530482	0.273934	0.999486	not
ZY05719_RS06745	4282	5152	153.399	192.709	0.504402	0.274382	0.999486	not
sufD	51696	30941	870.993	544.307	-0.502964	0.274614	0.999486	not
ZY05719_RS04220	4055	2425	116.448	72.7121	-0.504129	0.275327	1	not
ZY05719_RS06890	912	543	33.3452	20.7295	-0.510423	0.276806	1	not
ZY05719_RS03100	26931	32279	1661.1	2078.81	0.498894	0.278548	1	not
rpsT	21856	26167	1867.81	2334.9	0.497284	0.280142	1	not
ZY05719_RS04050	749	902	12.1853	15.3219	0.505652	0.280266	1	not
ZY05719_RS08330	6789	4079	107.972	67.7346	-0.497404	0.280956	1	not
ZY05719_RS02795	15248	9168	277.325	174.101	-0.496368	0.281298	1	not
ZY05719_RS00085	13133	7901	90.2077	56.6648	-0.495516	0.282206	1	not
ZY05719_RS01140	174	101	1.96218	1.18922	-0.546648	0.283593	1	not
ZY05719_RS04320	54708	32962	1390.87	874.986	-0.493379	0.28381	1	not
ZY05719_RS00900	152256	181773	1626.47	2027.46	0.493206	0.283868	1	not
sufC	17973	10834	494.13	311	-0.492693	0.284778	1	not
rsmH	23357	27871	522.634	651.156	0.492475	0.284782	1	not
ZY05719_RS10665	479	285	50.7108	31.5037	-0.511323	0.285617	1	not
ZY05719_RS05245	115	142	1.89261	2.44007	0.541294	0.286725	1	not
dapB	26746	31870	741.069	922.006	0.490441	0.286736	1	not
ZY05719_RS03740	13677	16296	254.628	316.773	0.490329	0.287045	1	not
ZY05719_RS06390	30763	36633	423.703	526.814	0.489513	0.287617	1	not
ZY05719_RS00980	6988	4223	211.825	133.659	-0.489033	0.28906	1	not
ZY05719_RS01575	12880	15305	601.052	745.73	0.486434	0.290901	1	not
ZY05719_RS03965	22986	27292	574.097	711.719	0.485288	0.291841	1	not
nt5e	85070	51626	843.938	534.754	-0.482984	0.293977	1	not
ZY05719_RS04260	5117	6064	432.092	534.653	0.482528	0.29544	1	not
ZY05719_RS01605	13102	7957	364.45	231.101	-0.481917	0.295563	1	not
ZY05719_RS08385	94669	57548	2919.58	1853.08	-0.480558	0.296388	1	not
rfbA	32839	19979	803.215	510.232	-0.479356	0.297754	1	not
ZY05719_RS06930	2726	1656	292.969	185.827	-0.481487	0.298336	1	not
ZY05719_RS08715	487	579	33.5376	41.6326	0.487094	0.299025	1	not
lepA	84925	100319	985.903	1216	0.477901	0.299037	1	not
ZY05719_RS00580	4645	2826	31.9055	20.2677	-0.479333	0.299272	1	not
rpsA	173124	204378	3054.72	3765.3	0.477001	0.299909	1	not
ZY05719_RS05805	137	80	4.54095	2.76865	-0.537893	0.300271	1	not
ZY05719_RS10065	4748	2898	77.9591	49.6828	-0.474679	0.303931	1	not
ZY05719_RS05175	145495	88995	2898.93	1851.43	-0.471605	0.305408	1	not
rpsO	101182	118952	7974.45	9788.61	0.470994	0.306033	1	not
lspA	9906	11648	453.322	556.559	0.47127	0.306272	1	not
rpsK	25509	29975	1413.59	1734.37	0.470319	0.306892	1	not
ZY05719_RS00045	1326	1562	103.358	127.125	0.47384	0.307363	1	not
ZY05719_RS10115	5205	6114	109.231	133.968	0.469776	0.308324	1	not
ZY05719_RS02040	19811	12146	872.812	558.726	-0.468249	0.309202	1	not
nusG	12244	14367	482.493	591.133	0.468247	0.309262	1	not
ZY05719_RS01540	8266	5067	212.435	135.967	-0.468481	0.309536	1	not
ZY05719_RS07565	5822	3573	81.9373	52.5042	-0.466799	0.311681	1	not
ZY05719_RS06100	6539	4015	78.8813	50.5708	-0.466091	0.31226	1	not
ZY05719_RS04135	343	406	5.5674	6.88076	0.480677	0.31256	1	not
ZY05719_RS06715	2640	3093	134.719	164.8	0.466016	0.313269	1	not
ZY05719_RS03185	7765	9076	220.314	268.872	0.462631	0.31535	1	not
ZY05719_RS02285	3445	2119	26.3318	16.9112	-0.463531	0.316027	1	not
ZY05719_RS07325	700	822	54.5628	66.8994	0.469274	0.317596	1	not
treC	76710	47330	1003.91	646.739	-0.459091	0.318415	1	not
ZY05719_RS03910	3338	2059	83.3697	53.6945	-0.459451	0.320366	1	not
ZY05719_RS08790	1119	1307	18.5884	22.6694	0.461569	0.32085	1	not
rpmJ	15788	18372	2871.46	3488.86	0.456244	0.321674	1	not
ZY05719_RS01950	310	189	21.1431	13.4592	-0.476068	0.32175	1	not
ZY05719_RS03455	60	74	1.90847	2.45764	0.539117	0.323422	1	not
dgt	5227	3233	82.391	53.209	-0.455528	0.323621	1	not
glgP	7773	4813	73.0267	47.2129	-0.453958	0.324775	1	not
ZY05719_RS09900	3565	4143	85.4295	103.661	0.454326	0.324965	1	not
ZY05719_RS03785	10737	12459	673.976	816.576	0.45216	0.326182	1	not
ZY05719_RS06255	17924	20794	326.833	395.895	0.451839	0.326307	1	not
aroD	3567	2211	112.45	72.7776	-0.452424	0.327639	1	not
ZY05719_RS09870	2138	1324	244.6	158.157	-0.453757	0.327739	1	not
ZY05719_RS05290	692	806	52.7792	64.1865	0.457499	0.327925	1	not
rplC	7821	9065	265.434	321.228	0.450515	0.328142	1	not
ZY05719_RS01700	4085	2536	28.059	18.1878	-0.450196	0.32973	1	not
ZY05719_RS03250	10865	6753	414.34	268.891	-0.448514	0.330292	1	not
ZY05719_RS04405	108	64	2.56208	1.58526	-0.516542	0.331834	1	not
atpA	44298	27576	619.749	402.824	-0.446259	0.332152	1	not
ZY05719_RS06360	4150	2583	89.2019	57.9699	-0.446479	0.333693	1	not
ZY05719_RS10920	1620	1007	187.352	121.597	-0.448319	0.334759	1	not
ZY05719_RS01875	1419	882	7.45018	4.83509	-0.448406	0.33537	1	not
ZY05719_RS07880	10879	12547	106.29	127.996	0.443359	0.335647	1	not
ZY05719_RS04250	4130	4765	131.958	158.965	0.443889	0.335951	1	not
ZY05719_RS03105	12483	14391	843.276	1015.06	0.442766	0.336223	1	not
lpdA	185590	115969	2242.62	1463.17	-0.440812	0.337925	1	not
ZY05719_RS09535	134	81	2.38815	1.50728	-0.488085	0.338436	1	not
sdaAB	5403	3375	171.091	111.588	-0.441293	0.338865	1	not
ZY05719_RS01975	100446	62815	2172.19	1418.34	-0.439671	0.339209	1	not
ZY05719_RS10935	1874	1169	11.2808	7.34747	-0.443241	0.339571	1	not
ZY05719_RS07390	1434	894	119.666	77.8951	-0.444082	0.339979	1	not
rnhC	25434	29246	607.433	729.293	0.439046	0.340043	1	not
gatA	61224	70373	888.082	1065.83	0.438491	0.340517	1	not
ZY05719_RS06635	1264	1457	33.084	39.8182	0.442531	0.34063	1	not
ZY05719_RS08405	11586	13314	303.252	363.857	0.438125	0.341331	1	not
ZY05719_RS08675	65884	41276	1009.34	660.25	-0.437056	0.342121	1	not
ZY05719_RS01280	1266	790	42.559	27.7291	-0.44273	0.342392	1	not
ZY05719_RS09425	51	63	6.6174	8.53512	0.541226	0.343716	1	not
ZY05719_RS07230	2143	2461	39.8967	47.8386	0.437157	0.344631	1	not
trpS	13766	15785	285.51	341.83	0.435009	0.344684	1	not
ZY05719_RS07010	1683	1053	88.4281	57.7679	-0.438921	0.344774	1	not
proB	11265	7067	222.575	145.792	-0.435104	0.344874	1	not
ZY05719_RS03210	2519	2890	64.738	77.5498	0.435766	0.345757	1	not
rpsM	35771	40962	2079.75	2486.64	0.433062	0.346576	1	not
rpmG	6207	7106	863.28	1031.92	0.432701	0.347764	1	not
ffh	25335	28967	350.303	418.194	0.430844	0.349111	1	not
ZY05719_RS06160	24508	15422	877.976	576.856	-0.430693	0.349379	1	not
ZY05719_RS01120	3672	2308	122.282	80.2505	-0.432337	0.349434	1	not
ZY05719_RS08320	15546	9784	245.045	161.026	-0.430475	0.349813	1	not
ZY05719_RS10495	2202	2518	28.5368	34.0718	0.431008	0.351376	1	not
ZY05719_RS04170	113	68	2.45867	1.54484	-0.494442	0.352189	1	not
ZY05719_RS01650	515	321	10.7441	6.99226	-0.444295	0.352453	1	not
ZY05719_RS01615	409	255	8.68594	5.65439	-0.443864	0.35307	1	not
purN	4570	2880	176.173	115.922	-0.428543	0.353231	1	not
ZY05719_RS07740	8432	9615	128.347	152.811	0.426974	0.353912	1	not
ZY05719_RS05560	846	968	93.7628	112.018	0.431857	0.354575	1	not
ZY05719_RS02790	16556	10453	255.292	168.296	-0.425866	0.354947	1	not
ZY05719_RS08115	1368	1562	103.228	123.068	0.428857	0.355411	1	not
secE	5774	6574	694.168	825.219	0.424759	0.35673	1	not
ZY05719_RS01900	459	287	16.2788	10.6278	-0.439724	0.357066	1	not
ZY05719_RS02045	53145	60456	700.681	832.241	0.423518	0.357216	1	not
ZY05719_RS01515	74388	47064	2274.34	1502.42	-0.422878	0.357938	1	not
ZY05719_RS09565	5655	3575	87.3896	57.684	-0.424004	0.357995	1	not
ZY05719_RS01455	24783	15687	887.828	586.768	-0.422211	0.358913	1	not
ZY05719_RS03195	376	431	3.57511	4.27888	0.434388	0.35914	1	not
ZY05719_RS04665	428	268	15.4105	10.0754	-0.437649	0.360435	1	not
ZY05719_RS09615	132357	150246	1577.87	1870.16	0.420459	0.36062	1	not
ZY05719_RS07765	47578	53977	876.568	1038.34	0.419617	0.36166	1	not
ZY05719_RS09585	1044	1188	49.6998	59.0503	0.423933	0.362298	1	not
ZY05719_RS07225	5409	6135	166.091	196.695	0.41926	0.363044	1	not
rpoE	44205	50086	1616.25	1912.08	0.417764	0.363786	1	not
ZY05719_RS09550	48055	30517	1167.34	774.017	-0.417505	0.364118	1	not
rplA	56593	64108	1745.32	2064.32	0.417447	0.364119	1	not
ZY05719_RS04080	5622	3570	276.929	183.61	-0.41758	0.36531	1	not
murC	27472	31096	438.882	518.696	0.416333	0.365509	1	not
pepV	95154	60483	1445.27	959.198	-0.416166	0.365568	1	not
pepC	30259	19248	483.406	321.066	-0.415086	0.366994	1	not
ZY05719_RS02520	16155	10275	465.813	309.342	-0.415271	0.367016	1	not
ZY05719_RS06855	12540	7976	170.073	112.947	-0.415227	0.367212	1	not
ZY05719_RS09310	8076	5138	165.562	109.979	-0.414858	0.367995	1	not
ZY05719_RS07650	8968	5708	206.531	137.254	-0.414226	0.368623	1	not
ZY05719_RS07745	10333	11663	572.607	674.826	0.412243	0.370585	1	not
ZY05719_RS02750	1826	2063	95.9416	113.177	0.413598	0.371706	1	not
ZY05719_RS05320	68	81	5.74209	7.14163	0.48913	0.372025	1	not
ZY05719_RS09610	15410	17372	738.552	869.32	0.410461	0.372459	1	not
ZY05719_RS07520	947	1071	122.131	144.218	0.415038	0.372676	1	not
ZY05719_RS01645	205	128	4.7211	3.07787	-0.441572	0.372982	1	not
uvrB	14825	9467	158.846	105.912	-0.409481	0.373758	1	not
ZY05719_RS08660	22834	14594	490.804	327.531	-0.408238	0.375013	1	not
ZY05719_RS05595	4454	2846	177.488	118.415	-0.408584	0.376078	1	not
ZY05719_RS02770	79797	89708	1174.3	1378.4	0.406469	0.376798	1	not
ZY05719_RS10145	7950	8941	125.592	147.479	0.407043	0.376808	1	not
ZY05719_RS03115	24549	27571	1514.17	1775.61	0.405053	0.378628	1	not
ZY05719_RS06080	1581	1010	34.2945	22.8752	-0.408874	0.379035	1	not
trmFO	73440	47085	1170.61	783.636	-0.40373	0.380047	1	not
ZY05719_RS10625	31238	35046	783.878	918.239	0.403514	0.380384	1	not
ZY05719_RS10170	1791	2013	151.236	177.483	0.406123	0.380473	1	not
hslO	13508	15155	331.538	388.374	0.403544	0.380601	1	not
ZY05719_RS07660	11038	12382	409.918	480.119	0.403329	0.380954	1	not
ZY05719_RS05585	34002	21810	823.146	551.29	-0.40306	0.380964	1	not
ZY05719_RS05235	1802	1154	57.062	38.1548	-0.405353	0.382522	1	not
ZY05719_RS08020	14826	16614	482.4	564.429	0.401834	0.382577	1	not
ZY05719_RS07515	3666	4109	232.174	271.713	0.402135	0.383456	1	not
ZY05719_RS00200	51725	57799	1135.89	1325.29	0.397749	0.387129	1	not
ilvD	63764	41091	790.714	532.038	-0.396351	0.388806	1	not
ZY05719_RS10610	887	569	110.38	73.9314	-0.402867	0.390126	1	not
ZY05719_RS01510	40226	25978	639.752	431.383	-0.393269	0.392569	1	not
gpsB	15927	17739	1008.69	1173.01	0.393015	0.393052	1	not
ZY05719_RS02785	18092	11687	525.941	354.736	-0.392876	0.393286	1	not
typA	34809	38753	400.821	465.925	0.392414	0.393568	1	not
ZY05719_RS08305	5340	3452	60.0277	40.5166	-0.391828	0.395614	1	not
ezrA	39935	44373	492.636	571.535	0.389595	0.396943	1	not
rpsP	57772	64139	4503.15	5220.02	0.388398	0.398343	1	not
ZY05719_RS03675	1611	1792	68.0184	78.9988	0.391153	0.398651	1	not
ZY05719_RS02090	5684	6310	118.931	137.855	0.388293	0.399431	1	not
ZY05719_RS10820	40689	45135	633.852	734.135	0.387174	0.399871	1	not
ZY05719_RS01885	3236	3593	95.6395	110.876	0.388531	0.399946	1	not
ZY05719_RS09435	548	353	9.38902	6.31489	-0.396827	0.400053	1	not
ZY05719_RS07540	8797	5706	188.515	127.672	-0.386958	0.400905	1	not
prsA	130709	144878	2775.87	3212.53	0.386047	0.401138	1	not
gatB	82993	91981	1226.42	1419.22	0.385913	0.401328	1	not
ZY05719_RS06155	23169	15037	1014.45	687.445	-0.386109	0.401366	1	not
ZY05719_RS01380	67138	74406	1688.73	1954.12	0.385856	0.401414	1	not
ZY05719_RS08830	18885	12261	911.254	617.732	-0.385593	0.402072	1	not
ZY05719_RS05430	4088	4530	70.2103	81.2344	0.385672	0.403029	1	not
ide	9362	10365	61.2039	70.7508	0.384394	0.403753	1	not
glf	14801	16373	282.981	326.848	0.383189	0.404988	1	not
ZY05719_RS04940	437	486	18.9007	21.9475	0.390785	0.406087	1	not
tsaE	4229	4677	188.66	217.852	0.382824	0.406457	1	not
acpS	10542	6864	623.134	423.631	-0.381454	0.407467	1	not
secG	3265	3608	296.913	342.581	0.38167	0.408293	1	not
ZY05719_RS03805	3710	2415	73.099	49.6828	-0.381813	0.408434	1	not
ZY05719_RS02245	75	46	1.94867	1.24792	-0.466695	0.408824	1	not
rpsR	50959	56237	4518.26	5206.24	0.379749	0.408915	1	not
ZY05719_RS04245	9670	10674	218.442	251.761	0.380076	0.409022	1	not
ZY05719_RS00410	36489	40250	2418.9	2785.95	0.379093	0.40977	1	not
ZY05719_RS10550	38642	42623	969.672	1116.76	0.379029	0.409841	1	not
ZY05719_RS04285	397	442	9.35544	10.8755	0.392358	0.410014	1	not
ZY05719_RS06550	4122	2686	124.949	85.0123	-0.380303	0.410068	1	not
ZY05719_RS04075	9527	6212	332.89	226.635	-0.37939	0.410084	1	not
ZY05719_RS02665	18921	20865	1073.68	1236.23	0.378662	0.410457	1	not
ZY05719_RS05640	1519	1677	47.8867	55.2004	0.380299	0.412099	1	not
ZY05719_RS03925	3717	4098	58.633	67.4952	0.378337	0.412168	1	not
phoU	5213	3403	168.843	115.083	-0.377728	0.412831	1	not
thiI	21664	23852	378.488	435.101	0.376376	0.41324	1	not
ZY05719_RS08105	30836	33948	1358.54	1561.64	0.376277	0.413279	1	not
ZY05719_RS08980	7318	8059	160.705	184.787	0.376713	0.413373	1	not
ZY05719_RS09920	1127	1244	5.85641	6.74962	0.380026	0.413808	1	not
folP	67780	74555	1774.08	2037.51	0.375012	0.414739	1	not
ZY05719_RS00420	689	761	54.9122	63.3266	0.380894	0.415293	1	not
ZY05719_RS07635	89335	58448	2255.05	1540.48	-0.374504	0.415371	1	not
ZY05719_RS10975	618	401	14.961	10.136	-0.38634	0.416245	1	not
ldcB	21217	13891	597.205	408.249	-0.3735	0.416908	1	not
ZY05719_RS09520	5732	6300	150.03	172.172	0.373873	0.417125	1	not
ZY05719_RS04255	7246	7962	597.64	685.67	0.373507	0.417358	1	not
ZY05719_RS07545	3230	2113	100.486	68.6367	-0.374656	0.417576	1	not
ZY05719_RS06180	5990	6578	186.351	213.674	0.372653	0.418598	1	not
ZY05719_RS10455	29915	32836	750.679	860.335	0.371975	0.418632	1	not
ZY05719_RS06185	9368	10284	295.328	338.51	0.372151	0.418858	1	not
ZY05719_RS02265	21952	24093	1207.05	1383.23	0.371827	0.41889	1	not
ZY05719_RS06075	5126	3360	53.3131	36.4877	-0.371794	0.420221	1	not
ZY05719_RS01495	34737	22811	422.633	289.779	-0.369174	0.422163	1	not
mnmA	262951	172700	4973.75	3410.77	-0.368958	0.422233	1	not
ZY05719_RS00695	277	307	10.2869	11.9041	0.385755	0.423919	1	not
ZY05719_RS04125	691	451	8.65968	5.90136	-0.377906	0.424533	1	not
ZY05719_RS05180	26543	17453	1448.26	994.302	-0.367287	0.424604	1	not
ZY05719_RS01055	445	290	10.2151	6.95074	-0.380053	0.425739	1	not
ZY05719_RS02845	29644	19508	448.336	308.057	-0.366105	0.426061	1	not
ZY05719_RS07580	27438	18065	1087.28	747.441	-0.365408	0.426961	1	not
ZY05719_RS08030	3166	3460	123.39	140.798	0.365665	0.428266	1	not
ZY05719_RS01610	5405	3560	266.24	183.096	-0.364839	0.428867	1	not
ZY05719_RS02095	3215	3511	106.563	121.509	0.364617	0.42956	1	not
ZY05719_RS07555	4194	2763	79.3299	54.5684	-0.36451	0.429708	1	not
ZY05719_RS04240	9024	5949	127.254	87.5927	-0.363546	0.42991	1	not
ZY05719_RS09670	12335	13451	354.227	403.32	0.36252	0.430818	1	not
ZY05719_RS00710	5999	6540	287.513	327.271	0.362129	0.431836	1	not
ZY05719_RS01025	255	166	3.87314	2.63259	-0.381515	0.432986	1	not
ZY05719_RS09475	1400	1528	114.143	130.076	0.363754	0.43309	1	not
ZY05719_RS02450	19161	12659	480.255	331.287	-0.360439	0.433385	1	not
ZY05719_RS03110	31045	33782	1966.14	2233.88	0.35946	0.434413	1	not
ZY05719_RS05355	2957	1953	50.1782	34.6033	-0.360856	0.435131	1	not
dusB	20139	21900	426.416	484.162	0.358504	0.435739	1	not
ZY05719_RS03940	4784	5204	96.4025	109.493	0.358962	0.436124	1	not
parE	23672	25735	259.119	294.131	0.358116	0.43619	1	not
ZY05719_RS01375	36625	39809	972.985	1104.24	0.357832	0.436461	1	not
ZY05719_RS04335	1770	1927	31.3873	35.6791	0.36015	0.436766	1	not
ZY05719_RS09745	12028	13066	271.709	308.18	0.356985	0.437886	1	not
ZY05719_RS00015	4964	5393	119.763	135.855	0.357144	0.438403	1	not
ZY05719_RS06510	23263	15435	455.824	315.784	-0.354262	0.441217	1	not
ZY05719_RS09040	52	60	1.27628	1.53761	0.443026	0.442731	1	not
ZY05719_RS03410	13308	8840	433.008	300.322	-0.352604	0.443608	1	not
eno	413104	446939	6720.68	7591.95	0.35114	0.444916	1	not
pbp2b	25929	28019	265.778	299.874	0.349405	0.447385	1	not
spx	53125	57342	2833.27	3193.1	0.347768	0.44939	1	not
ZY05719_RS10135	558	369	16.6302	11.4826	-0.358978	0.449784	1	not
ZY05719_RS09170	8934	5955	241.871	168.334	-0.347631	0.450339	1	not
ZY05719_RS09590	93832	101129	2630.69	2960.38	0.345612	0.45215	1	not
ZY05719_RS09890	4353	4694	112.278	126.416	0.346366	0.452501	1	not
ZY05719_RS05095	2321	2500	87.1071	97.9648	0.344731	0.455856	1	not
ZY05719_RS08850	57451	61790	1042.22	1170.4	0.342608	0.456122	1	not
ZY05719_RS10080	2717	1815	58.7565	40.9821	-0.344458	0.45649	1	not
ZY05719_RS04865	10555	11349	246.277	276.488	0.342202	0.457126	1	not
rnr	68610	73746	616.028	691.358	0.341713	0.45728	1	not
ZY05719_RS05955	2334	1560	55.5552	38.7704	-0.343669	0.457994	1	not
ZY05719_RS01460	5323	3562	171.622	119.912	-0.341975	0.458326	1	not
ZY05719_RS02345	7110	4761	31.4416	21.9829	-0.34101	0.459222	1	not
ZY05719_RS08875	5064	5437	513.14	575.245	0.340093	0.460525	1	not
dnaG	12266	13156	145.737	163.208	0.33862	0.461761	1	not
treP	61284	41125	653.68	458.011	-0.337926	0.462309	1	not
ZY05719_RS06710	257	279	11.1837	12.6768	0.355898	0.46388	1	not
tnpB	2361	2532	279.116	312.539	0.33843	0.464091	1	not
ffs	97	107	22.9346	26.4152	0.378657	0.4644	1	not
ZY05719_RS08325	12381	8316	395.588	277.43	-0.336594	0.464577	1	not
ZY05719_RS08585	1172	785	13.2799	9.28725	-0.340596	0.465046	1	not
ZY05719_RS00440	3321	3558	235.564	263.51	0.337004	0.465233	1	not
ZY05719_RS06925	2756	1850	424.973	297.855	-0.337464	0.465632	1	not
ZY05719_RS08770	7443	7966	299.968	335.212	0.335533	0.466169	1	not
recU	8291	8871	285.483	318.931	0.335113	0.466643	1	not
ZY05719_RS00860	2011	1350	54.8629	38.4549	-0.337361	0.466816	1	not
ZY05719_RS05555	11454	12250	290.161	324.018	0.334494	0.467262	1	not
ZY05719_RS07080	5604	3775	185.748	130.646	-0.332404	0.470907	1	not
ZY05719_RS04280	149	162	4.2445	4.81845	0.357961	0.470984	1	not
ZY05719_RS09700	26835	28635	338.091	376.687	0.33123	0.471308	1	not
ZY05719_RS08300	3726	2510	80.0883	56.3315	-0.332359	0.471667	1	not
rpmA	87216	93007	6312.63	7028.8	0.330314	0.472375	1	not
ZY05719_RS10760	721	772	100.278	112.109	0.336113	0.473497	1	not
ZY05719_RS06085	3660	2468	78.6696	55.3889	-0.33092	0.473624	1	not
ZY05719_RS02815	10225	6903	217.801	153.527	-0.329233	0.474515	1	not
mecA	45437	48386	1337.31	1486.94	0.328289	0.475153	1	not
ZY05719_RS02530	47254	50315	868.343	965.388	0.328119	0.475376	1	not
ZY05719_RS08360	19013	12847	573.882	404.879	-0.327985	0.475837	1	not
ZY05719_RS06880	182	121	12.5336	8.70041	-0.351068	0.475862	1	not
ZY05719_RS03725	12415	13194	256.49	284.611	0.325362	0.479447	1	not
ZY05719_RS06500	132009	140242	1611.64	1787.7	0.324849	0.479694	1	not
rpsI	62386	66273	3377.97	3746.77	0.324766	0.479859	1	not
carB	19907	13480	133.211	94.1837	-0.324885	0.47999	1	not
ZY05719_RS02435	3555	3779	327.483	363.478	0.325711	0.480195	1	not
ZY05719_RS06090	2316	1567	37.6784	26.6179	-0.326041	0.481386	1	not
sufB	78348	53101	1177.41	833.206	-0.323589	0.48145	1	not
ZY05719_RS05285	2479	2632	69.5018	77.0472	0.323953	0.483306	1	not
ZY05719_RS05070	7491	5084	91.6119	64.9186	-0.32162	0.48505	1	not
ZY05719_RS03780	38004	40254	904.593	1000.42	0.320547	0.485633	1	not
ZY05719_RS00050	1929	2046	111.242	123.195	0.3225	0.485965	1	not
ZY05719_RS01145	143	95	0.818662	0.567864	-0.352071	0.487455	1	not
ZY05719_RS08785	28136	29769	1635.85	1807.16	0.31896	0.487849	1	not
ZY05719_RS01680	19704	13399	261.241	185.486	-0.318793	0.488252	1	not
ZY05719_RS05315	68	76	6.8905	8.04095	0.397341	0.488437	1	not
ZY05719_RS10435	33127	35022	806.551	890.313	0.31782	0.489369	1	not
thiT	5728	6051	222.02	244.888	0.316703	0.491771	1	not
ZY05719_RS06860	2038	1386	29.6227	21.0346	-0.318636	0.491845	1	not
ZY05719_RS07730	18272	19292	393.94	434.283	0.315934	0.492096	1	not
rpmC	2921	1988	300.277	213.383	-0.317561	0.492173	1	not
ZY05719_RS04265	3325	2264	35.8977	25.5213	-0.316898	0.492757	1	not
ZY05719_RS06410	8707	5933	486.301	345.989	-0.315841	0.492774	1	not
ZY05719_RS06365	6583	6947	256.562	282.695	0.315207	0.49368	1	not
yycF	15594	10636	470.684	335.199	-0.314465	0.494269	1	not
mfd	2201	2323	13.4009	14.7678	0.31538	0.49527	1	not
tilS	2610	2754	43.7663	48.2187	0.315032	0.495318	1	not
ZY05719_RS04785	25816	27186	995.202	1094.26	0.312164	0.49717	1	not
ZY05719_RS09505	19468	20494	529.079	581.538	0.311663	0.497937	1	not
ZY05719_RS07455	5116	3496	144.576	103.155	-0.311734	0.499024	1	not
ZY05719_RS05935	2134	1457	44.2597	31.5519	-0.31297	0.499409	1	not
ZY05719_RS07415	1304	1374	45.3406	49.8825	0.312976	0.500441	1	not
ZY05719_RS02805	9905	6780	145.763	104.178	-0.309299	0.501657	1	not
ZY05719_RS09005	605	412	7.80248	5.54787	-0.316644	0.50218	1	not
ftsZ	53405	36607	923.928	661.26	-0.307287	0.503813	1	not
ZY05719_RS08435	12497	8565	167.251	119.686	-0.307485	0.504006	1	not
ileS	47803	50163	364.596	399.477	0.307089	0.504071	1	not
ndk	7527	7900	386.886	423.974	0.30734	0.5044	1	not
ZY05719_RS03450	143	96	1.24457	0.872379	-0.336982	0.504917	1	not
ZY05719_RS02125	87	57	2.77975	1.90158	-0.371826	0.50512	1	not
ZY05719_RS03020	22155	15202	357.157	255.882	-0.305802	0.506075	1	not
ZY05719_RS08290	5610	3850	113.693	81.4675	-0.305567	0.507414	1	not
ZY05719_RS00060	6390	6697	106.148	116.157	0.305261	0.507429	1	not
ZY05719_RS01255	47701	32790	663.433	476.171	-0.303195	0.509517	1	not
ZY05719_RS05370	15472	10642	403.476	289.765	-0.30232	0.51107	1	not
ZY05719_RS07090	848	581	81.2838	58.1482	-0.307904	0.51194	1	not
ZY05719_RS01690	325466	224047	7852.33	5643.95	-0.301138	0.512254	1	not
ZY05719_RS08365	14177	9757	435.324	312.821	-0.301472	0.512298	1	not
ZY05719_RS09330	7602	5233	230.437	165.625	-0.301167	0.513186	1	not
ZY05719_RS06170	2765	1902	71.3185	51.2235	-0.302178	0.513512	1	not
nrdI	7698	8040	361.61	394.34	0.300275	0.514222	1	not
ZY05719_RS02825	2668	1837	181.967	130.818	-0.300823	0.515501	1	not
ZY05719_RS05950	3097	2133	82.2754	59.1659	-0.300405	0.515694	1	not
ZY05719_RS09410	20599	14204	692.474	498.563	-0.298707	0.516002	1	not
yidC	27532	28704	640.292	697.002	0.297709	0.517257	1	not
ZY05719_RS05145	148703	154938	3215.78	3498.45	0.296825	0.518321	1	not
ZY05719_RS09265	10354	10788	291.439	317.053	0.296803	0.518893	1	not
atpD	132317	91452	2001.16	1444.15	-0.295344	0.520423	1	not
ZY05719_RS07295	9440	6523	265.712	191.707	-0.295679	0.520691	1	not
ZY05719_RS04145	90	60	1.54573	1.07595	-0.346806	0.520759	1	not
ZY05719_RS07530	7745	5353	81.9949	59.1717	-0.295344	0.521337	1	not
ZY05719_RS01500	18799	13002	229.508	165.739	-0.294352	0.522165	1	not
mmuM	4762	3295	106.891	77.2254	-0.293712	0.524244	1	not
yhbY	5986	6221	408.266	443.015	0.293116	0.524517	1	not
purD	10817	7495	182.249	131.85	-0.291728	0.526169	1	not
ZY05719_RS03575	81	88	2.01595	2.28681	0.356622	0.526345	1	not
ZY05719_RS08985	82	88	7.96766	8.92795	0.338949	0.526345	1	not
tkt	161926	112248	1748.2	1265.33	-0.291077	0.526446	1	not
purR	62126	64458	1626.09	1761.57	0.290729	0.52699	1	not
trpX	2651	2753	56.2993	61.0452	0.292022	0.527323	1	not
dltC	2356	1632	208.894	151.085	-0.292112	0.528102	1	not
ZY05719_RS01190	34755	24118	297.016	215.206	-0.289541	0.528796	1	not
ZY05719_RS09640	28516	29545	894.994	968.205	0.288709	0.529976	1	not
ZY05719_RS07755	284371	294481	8731.99	9441.41	0.287968	0.530841	1	not
pstA	3480	2416	83.3926	60.4501	-0.288887	0.531652	1	not
ZY05719_RS03415	5353	3724	395.518	287.296	-0.285919	0.535131	1	not
ZY05719_RS07585	28207	19636	1449.83	1053.82	-0.284983	0.535344	1	not
ZY05719_RS07070	16473	11469	348.793	253.555	-0.284794	0.535803	1	not
yghU	29414	20481	793.302	576.749	-0.284648	0.535813	1	not
ZY05719_RS04095	2483	1727	88.0616	63.952	-0.286231	0.536282	1	not
ZY05719_RS06940	9362	9667	128.944	139.02	0.283815	0.537391	1	not
ZY05719_RS06655	5344	5519	159.94	172.466	0.284048	0.537538	1	not
ZY05719_RS04905	801	556	33.8192	24.5108	-0.289096	0.538364	1	not
ZY05719_RS10520	198	135	25.0794	17.8541	-0.314733	0.538704	1	not
rapZ	8141	5684	195.086	142.218	-0.280727	0.542094	1	not
ZY05719_RS01135	500	347	8.00583	5.8012	-0.289338	0.542126	1	not
radC	1079	751	33.716	24.5022	-0.285203	0.542275	1	not
ZY05719_RS06920	3858	2693	222.483	162.152	-0.28106	0.542618	1	not
msrB	26908	18800	609.785	444.841	-0.279733	0.542891	1	not
ZY05719_RS04350	2108	1471	40.8535	29.7662	-0.28149	0.54358	1	not
sepF	2221	1550	83.7974	61.0612	-0.281355	0.543598	1	not
ZY05719_RS05630	966	673	25.1912	18.3247	-0.283805	0.54411	1	not
ZY05719_RS09275	58956	60660	970.266	1042.36	0.278674	0.544245	1	not
ZY05719_RS10980	963	671	6.96301	5.06577	-0.283611	0.545443	1	not
ZY05719_RS07085	1083	755	88.2977	64.2716	-0.282878	0.546111	1	not
ZY05719_RS01905	711	495	36.812	26.7594	-0.284794	0.546829	1	not
ZY05719_RS09385	24966	17480	612.761	447.956	-0.27669	0.547304	1	not
ZY05719_RS01755	92732	64960	1624.11	1187.91	-0.275948	0.548163	1	not
miaA	10672	10960	256.604	275.157	0.275982	0.548593	1	not
ZY05719_RS00815	25946	26641	578.74	620.462	0.275702	0.548669	1	not
ZY05719_RS06265	9075	6360	188.77	138.132	-0.275299	0.549832	1	not
xerD	6290	4409	182.852	133.826	-0.275034	0.550571	1	not
ZY05719_RS01105	6735	6911	341.232	365.599	0.274779	0.55066	1	not
trmB	31662	22207	1054.38	772.151	-0.274169	0.550894	1	not
ZY05719_RS01570	9305	9545	105.942	113.47	0.274303	0.551107	1	not
ZY05719_RS02740	26210	18404	450.15	330.03	-0.272529	0.553324	1	not
rfbB	45521	31966	925.18	678.351	-0.272426	0.553356	1	not
gyrA	25994	26612	226.233	241.831	0.271465	0.554823	1	not
ZY05719_RS08110	9157	6441	262.964	193.129	-0.270018	0.557497	1	not
ZY05719_RS03485	413	425	6.00303	6.45002	0.278806	0.558271	1	not
ZY05719_RS10810	1140	800	55.385	40.5816	-0.273359	0.558712	1	not
hprK	57345	40390	1307.9	961.845	-0.268101	0.55963	1	not
ZY05719_RS02300	1207	848	35.5247	26.0598	-0.271688	0.560256	1	not
leuB	17230	12140	350.187	257.623	-0.267584	0.56068	1	not
ZY05719_RS01005	4961	3496	188.177	138.459	-0.26735	0.562061	1	not
ZY05719_RS05990	16681	11762	321.525	236.715	-0.266502	0.562278	1	not
ZY05719_RS03405	10133	7144	422.794	311.232	-0.266686	0.56229	1	not
ZY05719_RS08575	30711	31313	194.152	206.692	0.265573	0.5634	1	not
ZY05719_RS04090	2371	1671	51.7474	38.0789	-0.2672	0.563866	1	not
ZY05719_RS02535	36155	36855	1105.4	1176.52	0.265232	0.563872	1	not
ZY05719_RS07795	26564	27069	2048.07	2179.09	0.264735	0.564659	1	not
ZY05719_RS10215	470	330	25.6445	18.8002	-0.272541	0.565382	1	not
pnuC	8273	5841	214.167	157.88	-0.264623	0.565475	1	not
ZY05719_RS07625	200	206	9.78367	10.5218	0.28004	0.565608	1	not
ZY05719_RS00865	1364	1392	73.296	78.1011	0.266859	0.565629	1	not
ZY05719_RS09540	2878	2032	111.553	82.2364	-0.264585	0.567158	1	not
ZY05719_RS05390	231	161	15.4577	11.2489	-0.283081	0.567432	1	not
ZY05719_RS05940	4763	3365	116.499	85.9367	-0.263688	0.567487	1	not
ZY05719_RS01450	67935	48028	869.809	642.061	-0.262711	0.567521	1	not
deoC	21250	15032	682.035	503.751	-0.261857	0.569012	1	not
ZY05719_RS08880	27511	19464	648.306	478.914	-0.261631	0.569267	1	not
ZY05719_RS01545	17122	12115	251.448	185.767	-0.261487	0.569639	1	not
ZY05719_RS02995	17810	18106	761.02	807.804	0.261346	0.569758	1	not
ZY05719_RS05230	3408	2410	52.5511	38.8017	-0.262313	0.570106	1	not
pyrH	23759	16817	687.863	508.363	-0.260985	0.570263	1	not
ZY05719_RS09180	18626	13184	300.267	221.915	-0.26096	0.570382	1	not
ZY05719_RS05090	7476	7598	236.734	251.214	0.260916	0.570848	1	not
rpe	13400	9488	432.038	319.406	-0.260487	0.571231	1	not
aroC	9394	6654	171.294	126.685	-0.259946	0.572257	1	not
ZY05719_RS05365	1653	1169	74.6815	55.1451	-0.262221	0.572459	1	not
ZY05719_RS02275	6425	4552	237.362	175.587	-0.259622	0.573086	1	not
ZY05719_RS04400	136	94	7.90713	5.70637	-0.294981	0.573598	1	not
ZY05719_RS04310	3492	2474	89.7439	66.3869	-0.259629	0.574008	1	not
murB	9170	6505	214.668	159	-0.257801	0.575447	1	not
ZY05719_RS05800	276	193	13.5015	9.85782	-0.278349	0.575497	1	not
ZY05719_RS06830	22923	16276	602.21	446.453	-0.25648	0.576938	1	not
rpsG	65448	66280	2956.9	3126.62	0.255792	0.57774	1	not
ZY05719_RS03790	15273	15468	501.546	530.362	0.255869	0.577919	1	not
ZY05719_RS02105	3263	2316	186.653	138.328	-0.256985	0.578059	1	not
queG	3950	3998	74.516	78.7493	0.254985	0.580328	1	not
ZY05719_RS02115	3614	3658	121.491	128.396	0.255017	0.580417	1	not
ZY05719_RS10150	9786	9898	137.181	144.873	0.253982	0.580939	1	not
ZY05719_RS01235	23594	23855	914.514	965.428	0.253438	0.581399	1	not
ZY05719_RS01590	5303	3772	232.192	172.444	-0.253904	0.581793	1	not
ZY05719_RS08000	5073	3610	506.812	376.566	-0.253265	0.582804	1	not
ZY05719_RS01000	3507	2495	132.318	98.2889	-0.253619	0.582899	1	not
rsmD	14826	14980	584.24	616.355	0.252474	0.582983	1	not
ZY05719_RS05050	11745	11866	312.02	329.143	0.252352	0.583268	1	not
ZY05719_RS10450	302	213	21.6377	15.9344	-0.265997	0.583717	1	not
truB	8903	8990	216.269	228.018	0.251594	0.584557	1	not
ZY05719_RS06485	1945	1384	110.37	82.0007	-0.253339	0.584924	1	not
alr	17766	12662	342.438	254.827	-0.251044	0.585121	1	not
ZY05719_RS09645	17244	17404	675.771	712.135	0.25089	0.585291	1	not
ZY05719_RS06795	11230	8006	379.315	282.35	-0.250634	0.585965	1	not
ZY05719_RS04670	481	341	12.0986	8.95565	-0.258618	0.586145	1	not
ZY05719_RS08220	25308	25511	400.7	421.737	0.249092	0.587873	1	not
ZY05719_RS06865	4151	2961	37.9919	28.2962	-0.249798	0.588281	1	not
ZY05719_RS05690	116	120	2.12064	2.29056	0.286174	0.588753	1	not
recN	13336	13433	170.748	179.579	0.248021	0.589684	1	not
ZY05719_RS04000	4380	3127	307.605	229.297	-0.248576	0.590019	1	not
ZY05719_RS08150	17646	12607	121.402	90.5618	-0.247547	0.590358	1	not
ZY05719_RS02975	18767	18887	731.414	768.57	0.246761	0.591448	1	not
ZY05719_RS02730	12283	12359	106.25	111.625	0.246464	0.592057	1	not
ZY05719_RS07355	177	124	4.3144	3.15588	-0.27561	0.592192	1	not
ZY05719_RS03320	1281	914	15.8945	11.8412	-0.249408	0.59262	1	not
ZY05719_RS03000	47285	47555	851.27	893.906	0.245781	0.592734	1	not
ZY05719_RS03505	170	120	3.8039	2.80358	-0.264702	0.593081	1	not
ZY05719_RS08550	10446	7477	163.927	122.513	-0.244848	0.594683	1	not
ZY05719_RS07890	102359	73289	1282.77	958.99	-0.244401	0.594755	1	not
rplX	2235	1598	155.424	116.029	-0.246424	0.594767	1	not
groL	134725	135350	1766.41	1852.9	0.244245	0.594966	1	not
ZY05719_RS03220	2726	2741	66.9065	70.243	0.245473	0.595196	1	not
lysS	45319	45497	646.791	677.982	0.243222	0.596592	1	not
ZY05719_RS01855	23005	16487	1615.63	1208.96	-0.243049	0.597028	1	not
ZY05719_RS07710	7326	7355	313.039	328.145	0.243263	0.597192	1	not
efp	27796	27892	1060.01	1110.6	0.242541	0.597701	1	not
mnmE	64598	64811	1000.45	1048.03	0.242316	0.597921	1	not
ZY05719_RS07810	1673	1681	42.6866	44.7832	0.244432	0.598086	1	not
ZY05719_RS03290	152	107	3.66721	2.69543	-0.26863	0.598856	1	not
ZY05719_RS04215	2872	2058	91.3523	68.349	-0.243233	0.598867	1	not
pheS	21454	15397	437.289	327.679	-0.241028	0.600101	1	not
trxA	12906	9263	871.851	653.362	-0.24092	0.600478	1	not
ZY05719_RS04910	9941	7135	36.5922	27.4223	-0.240906	0.600659	1	not
ZY05719_RS06385	223	226	3.77512	3.99472	0.256704	0.60104	1	not
ZY05719_RS05475	2041	2047	143.338	150.103	0.241788	0.601448	1	not
nrdD	22100	15871	216.518	162.352	-0.240084	0.601519	1	not
ZY05719_RS07405	4572	3283	360.333	270.159	-0.240235	0.60249	1	not
ZY05719_RS01310	34798	34827	788.588	824.069	0.238768	0.603363	1	not
ZY05719_RS01080	32490	23359	304.837	228.836	-0.238449	0.603896	1	not
ZY05719_RS04975	159	161	2.01395	2.12926	0.255402	0.60457	1	not
ZY05719_RS08810	39569	39577	842.851	880.218	0.237858	0.604723	1	not
ZY05719_RS07375	4886	3514	89.5535	67.2485	-0.237965	0.605827	1	not
ZY05719_RS04765	6205	6205	236.629	247.07	0.237563	0.605953	1	not
ZY05719_RS08425	11595	11590	663.268	692.235	0.236943	0.606464	1	not
ZY05719_RS01205	23360	16815	505.172	379.677	-0.236722	0.606598	1	not
ZY05719_RS07945	28961	28928	586.929	612.128	0.235922	0.607718	1	not
ZY05719_RS07370	5027	3623	127.348	95.8301	-0.234938	0.61038	1	not
ZY05719_RS07680	8579	6186	390.079	293.682	-0.234231	0.610892	1	not
murD	14173	10223	223.403	168.251	-0.233757	0.6113	1	not
ZY05719_RS07075	1731	1247	198.037	148.959	-0.235557	0.612021	1	not
ZY05719_RS00020	4231	4220	441.341	459.616	0.233805	0.612094	1	not
rnmV	16818	16764	627.857	653.455	0.232926	0.612423	1	not
ZY05719_RS04960	78	54	3.00688	2.17354	-0.292385	0.613789	1	not
ZY05719_RS07470	11106	11061	342.507	356.171	0.231707	0.614458	1	not
ZY05719_RS09965	42928	31024	709.779	535.59	-0.230966	0.615236	1	not
ZY05719_RS03295	2946	2127	74.8977	56.4618	-0.232358	0.615261	1	not
ZY05719_RS06125	7190	7158	59.9998	62.3684	0.231128	0.615623	1	not
ZY05719_RS10200	6445	4663	317.468	239.825	-0.229349	0.618605	1	not
mutY	16857	16753	308.965	320.607	0.228638	0.61898	1	not
ZY05719_RS04510	674	486	18.4587	13.8972	-0.234174	0.62026	1	not
ZY05719_RS02840	15182	11001	332.372	251.466	-0.227157	0.621359	1	not
ZY05719_RS03635	1551	1542	200.027	207.641	0.229153	0.621501	1	not
ZY05719_RS10185	27398	27195	297.154	307.966	0.226837	0.621612	1	not
ZY05719_RS02365	8687	6296	173.573	131.349	-0.226851	0.622162	1	not
ZY05719_RS03175	17740	17599	480.278	497.483	0.226053	0.62293	1	not
sstT	2891	2870	51.0108	52.8747	0.22704	0.623053	1	not
ZY05719_RS01365	2678	2658	149.571	155.004	0.226742	0.623665	1	not
mvk	14426	14301	327.968	339.472	0.22501	0.624607	1	not
ZY05719_RS03605	27014	19606	1294.69	981.113	-0.224843	0.624721	1	not
ZY05719_RS01405	3693	2683	109.146	82.7944	-0.22337	0.628555	1	not
ZY05719_RS04515	308	308	13.7402	14.3465	0.237471	0.628623	1	not
ZY05719_RS07445	1992	1973	110.387	114.159	0.223727	0.629018	1	not
ZY05719_RS01350	12241	8902	245.97	186.769	-0.22195	0.62948	1	not
ZY05719_RS10295	1464	1450	35.6852	36.9034	0.223686	0.630092	1	not
ZY05719_RS10195	9172	6672	422.458	320.868	-0.221546	0.630285	1	not
ZY05719_RS03355	46047	33506	586.389	445.512	-0.221119	0.630361	1	not
ZY05719_RS01185	617	447	13.6339	10.3132	-0.227374	0.63044	1	not
ZY05719_RS00770	19047	13859	1107.41	841.325	-0.221171	0.630486	1	not
ZY05719_RS05985	4206	3060	264.016	200.556	-0.221342	0.631458	1	not
ZY05719_RS04185	411	297	8.54924	6.45051	-0.231025	0.631465	1	not
ZY05719_RS06015	7517	7426	63.8555	65.8658	0.219992	0.632707	1	not
ZY05719_RS06530	8811	6424	248.007	188.798	-0.218263	0.635391	1	not
ZY05719_RS06005	11185	8160	204.477	155.758	-0.217354	0.63664	1	not
zwf	46558	45892	665.814	685.247	0.216781	0.637057	1	not
thrC	98499	97084	1411.45	1452.56	0.216692	0.637132	1	not
ZY05719_RS04890	1742	1719	46.2782	47.6822	0.218377	0.637667	1	not
ZY05719_RS08925	14426	10532	775.197	590.92	-0.216322	0.638108	1	not
ZY05719_RS02720	32834	32349	840.783	864.914	0.216097	0.638169	1	not
ZY05719_RS06900	966	704	35.5026	27.0151	-0.218847	0.638346	1	not
ZY05719_RS01465	14459	10558	215.462	164.273	-0.216061	0.638511	1	not
ZY05719_RS06935	17802	13003	487.539	371.822	-0.215626	0.639103	1	not
ZY05719_RS08865	28078	27650	381.536	392.298	0.215406	0.639272	1	not
ZY05719_RS09300	15381	11242	422.868	322.712	-0.214681	0.640629	1	not
proC	23787	17390	643.989	491.575	-0.214347	0.640998	1	not
lacG	187	186	2.82819	2.93719	0.229678	0.642767	1	not
ZY05719_RS08170	23149	16940	690.882	527.882	-0.212947	0.643185	1	not
ZY05719_RS03140	1723	1259	32.8536	25.0654	-0.215059	0.643419	1	not
folB	46221	45424	2709.53	2780.3	0.212473	0.64376	1	not
ZY05719_RS06970	12323	9020	316.699	242.041	-0.212584	0.643999	1	not
ZY05719_RS05100	3750	3687	81.5931	83.762	0.213117	0.644119	1	not
coaE	8091	7950	285.526	292.929	0.212201	0.644752	1	not
ZY05719_RS03640	95861	70205	540.937	413.642	-0.211802	0.644755	1	not
fmt	19268	18927	436.649	447.846	0.211805	0.644971	1	not
mscL	9468	6933	550.476	420.875	-0.212009	0.645056	1	not
gndA	102008	100181	1520.08	1558.73	0.211494	0.645222	1	not
add	63617	62468	1351.04	1385.17	0.211272	0.645601	1	not
ZY05719_RS02820	17932	13140	379.685	290.497	-0.211002	0.646301	1	not
dinB	9075	8910	180.816	185.361	0.211092	0.646407	1	not
ZY05719_RS09880	45203	33162	436.829	334.608	-0.209319	0.64871	1	not
ZY05719_RS08355	7321	7179	324.557	332.304	0.209306	0.649344	1	not
ZY05719_RS07885	99265	72849	2256.74	1729.26	-0.208808	0.649432	1	not
ZY05719_RS03845	21991	16151	264.383	202.74	-0.207721	0.651365	1	not
ZY05719_RS10845	2870	2106	339.29	259.955	-0.208967	0.651379	1	not
pcp	10280	10069	337.582	345.243	0.207645	0.651725	1	not
ZY05719_RS08900	42867	41964	535.322	547.167	0.206852	0.65256	1	not
ZY05719_RS09750	505302	494557	14394.3	14709.9	0.206558	0.652902	1	not
fni	23363	22866	452.78	462.701	0.206545	0.653149	1	not
coaD	13318	13035	579.551	592.264	0.206579	0.653274	1	not
ZY05719_RS01400	50884	37407	526.903	404.44	-0.206336	0.653368	1	not
ZY05719_RS03400	12793	9407	440.499	338.202	-0.205978	0.654308	1	not
racE	13340	9817	357.067	274.362	-0.204835	0.656082	1	not
ZY05719_RS09380	18127	13341	398.074	305.899	-0.204704	0.656159	1	not
ZY05719_RS08615	12876	9476	257.999	198.25	-0.204765	0.65621	1	not
ZY05719_RS09150	5589	4112	264.291	203.027	-0.205177	0.656215	1	not
ZY05719_RS06885	1691	1243	24.4787	18.7874	-0.206465	0.656844	1	not
ZY05719_RS07480	3906	3817	152.23	155.325	0.204308	0.657832	1	not
ZY05719_RS09250	52537	51306	600.086	611.883	0.203361	0.658021	1	not
purK	6297	4637	124.071	95.3952	-0.203901	0.658089	1	not
ZY05719_RS00745	6732	6575	378.978	386.471	0.203519	0.658482	1	not
secA	120756	117856	1017.27	1036.65	0.202498	0.65932	1	not
ZY05719_RS08280	6042	5896	299.699	305.361	0.202274	0.660535	1	not
ZY05719_RS10270	6582	6422	111.692	113.785	0.20206	0.660796	1	not
ZY05719_RS06205	8007	5905	189.95	146.265	-0.201754	0.661248	1	not
ZY05719_RS09430	2709	2643	36.5311	37.2137	0.201974	0.662117	1	not
ZY05719_RS09950	5838	4309	350.931	270.45	-0.200549	0.663442	1	not
nadE	22947	22350	591.879	601.917	0.199536	0.664185	1	not
ZY05719_RS02225	11443	11146	342.477	348.307	0.199626	0.664282	1	not
lgt	30221	22329	827.654	638.5	-0.199064	0.664903	1	not
ZY05719_RS03835	31447	30612	2753.81	2798.97	0.198742	0.665375	1	not
ZY05719_RS03695	24128	17831	501.888	387.269	-0.198752	0.665449	1	not
ZY05719_RS08545	6605	6429	218.927	222.496	0.1986	0.666251	1	not
ZY05719_RS05305	14897	14496	343.074	348.569	0.198199	0.666426	1	not
ZY05719_RS02655	41984	31048	1140.99	881.018	-0.197771	0.666888	1	not
rpoC	105641	78138	616.224	475.905	-0.197506	0.667217	1	not
ZY05719_RS02540	67615	65759	1152.89	1170.72	0.197412	0.667385	1	not
ZY05719_RS09960	5498	5349	348.198	353.709	0.197925	0.667482	1	not
ZY05719_RS06660	10603	10309	129.67	131.638	0.196997	0.668475	1	not
murA	35812	34803	593.506	602.233	0.196335	0.669162	1	not
ZY05719_RS05060	2898	2818	156.916	159.317	0.197173	0.669555	1	not
pstC	4608	3411	106.815	82.5566	-0.196372	0.670323	1	not
ZY05719_RS09955	7821	5791	353.348	273.178	-0.195969	0.670398	1	not
ZY05719_RS01230	8091	7860	551.835	559.733	0.195776	0.670567	1	not
sdaAA	7833	5801	190.93	147.639	-0.195692	0.670836	1	not
pta	21716	16096	473.954	366.797	-0.194487	0.672231	1	not
uvrA	108549	80466	817.363	632.635	-0.194327	0.672252	1	not
ZY05719_RS01815	17493	16969	409.507	414.768	0.19369	0.673516	1	not
ZY05719_RS02860	10202	9896	333.477	337.747	0.193631	0.673831	1	not
rpsH	2239	1659	119.41	92.3818	-0.19496	0.673995	1	not
ZY05719_RS05420	1617	1198	45.3346	35.0694	-0.195107	0.674835	1	not
obgE	107676	104376	1743.75	1764.89	0.192661	0.674892	1	not
infB	34261	33210	258.256	261.379	0.192617	0.675069	1	not
ZY05719_RS08195	10457	10135	322.492	326.353	0.192442	0.675705	1	not
ZY05719_RS09190	21697	16108	295.394	228.979	-0.192149	0.675944	1	not
ZY05719_RS01910	890	865	46.0797	46.7614	0.196434	0.676403	1	not
dtd	15016	11150	719.669	557.962	-0.191887	0.676489	1	not
ZY05719_RS08765	34141	33069	608.462	615.361	0.191541	0.676781	1	not
ZY05719_RS01370	5077	4918	155.224	156.997	0.191658	0.677497	1	not
birA	3924	3801	87.2526	88.2468	0.191615	0.677876	1	not
ZY05719_RS10590	51	52	6.8687	7.31239	0.26494	0.678384	1	not
ZY05719_RS03995	3269	2428	249.329	193.356	-0.191505	0.67859	1	not
ZY05719_RS06405	58095	56211	907.659	916.974	0.190006	0.679161	1	not
ZY05719_RS09140	3142	3042	131.098	132.526	0.190897	0.679358	1	not
folK	106957	103459	4654.38	4700.81	0.189596	0.679772	1	not
ZY05719_RS05900	6878	5115	266.594	207.008	-0.189683	0.680487	1	not
ZY05719_RS06340	448	436	7.01487	7.1282	0.198341	0.681929	1	not
ZY05719_RS02800	15775	11750	289.883	225.446	-0.18741	0.683603	1	not
ZY05719_RS08745	14244	10610	291.167	226.453	-0.18736	0.683725	1	not
rplU	245709	237261	16598.6	16735.1	0.187092	0.68374	1	not
dltB	12364	9210	211.835	164.76	-0.187303	0.683882	1	not
ZY05719_RS04795	11494	11100	241.925	243.941	0.187244	0.68394	1	not
rplD	9866	9528	336.448	339.258	0.187273	0.683971	1	not
ZY05719_RS01020	18873	14064	341.503	265.714	-0.186748	0.684596	1	not
ZY05719_RS09000	3459	2576	56.9263	44.265	-0.187647	0.684619	1	not
ZY05719_RS04105	8921	6647	253.112	196.914	-0.186932	0.684668	1	not
ZY05719_RS09845	10980	8182	354.013	275.441	-0.186783	0.684776	1	not
liaF	4511	4354	145.442	146.574	0.186456	0.685916	1	not
ZY05719_RS10075	1357	1010	40.6136	31.562	-0.188478	0.686045	1	not
neuB	7907	5897	165.444	128.832	-0.185578	0.686918	1	not
ZY05719_RS08970	4190	4041	73.2028	73.7148	0.185324	0.687815	1	not
ccpA	89068	66494	1885.89	1470.04	-0.184115	0.68855	1	not
glmU	14852	11088	228.52	178.133	-0.184089	0.688937	1	not
ZY05719_RS03145	1998	1490	44.4268	34.5929	-0.185663	0.689074	1	not
ZY05719_RS05905	3592	2682	173.324	135.124	-0.183903	0.690527	1	not
ZY05719_RS06270	2105	1571	207.377	161.598	-0.184557	0.690682	1	not
ZY05719_RS10510	7698	7413	181.607	182.6	0.183138	0.690736	1	not
yabA	2689	2590	179.939	180.961	0.183441	0.691531	1	not
ZY05719_RS07535	4455	3329	124.901	97.4507	-0.182763	0.692021	1	not
ZY05719_RS06545	22725	16991	143.665	112.155	-0.181941	0.692237	1	not
thrB	13885	13360	343.166	344.76	0.181959	0.692321	1	not
ZY05719_RS01870	8585	8261	245.544	246.702	0.182063	0.692389	1	not
ZY05719_RS00990	6445	4818	134.063	104.642	-0.182174	0.692541	1	not
ZY05719_RS06440	7025	6758	185.931	186.756	0.181662	0.693169	1	not
ZY05719_RS08930	56520	54341	3516.72	3530.32	0.180847	0.693819	1	not
ZY05719_RS03035	8963	6705	195.619	152.794	-0.181174	0.69388	1	not
rpsQ	2281	1705	185.971	145.143	-0.182316	0.694037	1	not
ZY05719_RS09605	22757	21878	906.849	910.289	0.180737	0.694134	1	not
ZY05719_RS07800	5554	5340	197.967	198.738	0.180876	0.694629	1	not
ZY05719_RS01325	1870	1398	50.8208	39.6697	-0.182092	0.694976	1	not
ZY05719_RS06130	2714	2030	134.621	105.136	-0.181364	0.695135	1	not
tuf	1229684	1181468	21860.5	21930.1	0.17986	0.695315	1	not
ZY05719_RS10140	3252	2434	52.9059	41.3453	-0.180423	0.696274	1	not
ZY05719_RS07035	5289	5075	78.9805	79.1287	0.177976	0.699337	1	not
ZY05719_RS01245	21179	20311	689.111	690.028	0.177193	0.699853	1	not
ZY05719_RS02725	15010	11259	499.852	391.482	-0.177276	0.699874	1	not
pstB	4819	3615	127.545	99.8999	-0.177165	0.700901	1	not
ZY05719_RS06335	20833	19969	187.053	187.207	0.176458	0.701042	1	not
ZY05719_RS03815	7685	7365	216.313	216.453	0.176205	0.70188	1	not
mutS	34064	25581	285.267	223.679	-0.175607	0.70234	1	not
ZY05719_RS07655	43011	32311	1063.01	833.797	-0.175112	0.703102	1	not
ZY05719_RS08370	21309	16013	425.77	334.069	-0.174651	0.703989	1	not
ZY05719_RS08665	10691	10235	191.015	190.937	0.17468	0.704149	1	not
rplT	31751	30388	1876.79	1875.48	0.174267	0.704492	1	not
ZY05719_RS06525	3784	2843	183.839	144.217	-0.174924	0.704849	1	not
ZY05719_RS06225	9097	8706	256.058	255.864	0.174184	0.705035	1	not
ZY05719_RS03160	9081	6827	192.853	151.382	-0.174029	0.705371	1	not
nrdG	3048	2918	116.236	116.189	0.174677	0.705374	1	not
ZY05719_RS09990	9743	7326	153.917	120.84	-0.17377	0.705744	1	not
ZY05719_RS01670	313	301	2.11042	2.11906	0.181095	0.70644	1	not
ZY05719_RS04035	297	222	9.40478	7.34001	-0.182247	0.706522	1	not
ZY05719_RS05655	4388	3301	114.852	90.2128	-0.173087	0.707593	1	not
purE	2844	2139	123.76	97.1885	-0.173409	0.707809	1	not
ZY05719_RS08070	9997	7526	402.9	316.697	-0.172042	0.708522	1	not
ZY05719_RS06195	19779	14897	820.443	645.2	-0.171379	0.7093	1	not
ZY05719_RS01295	14904	11226	539.37	424.19	-0.171286	0.709548	1	not
serS	26558	20016	443.248	348.803	-0.170424	0.71077	1	not
atpF	4517	3403	189.585	149.131	-0.170985	0.71095	1	not
ZY05719_RS04950	1295	1238	21.5121	21.4726	0.17261	0.710994	1	not
ZY05719_RS03165	8653	6521	179.465	141.215	-0.170537	0.711049	1	not
aspS	55054	52540	668.676	666.299	0.170136	0.711108	1	not
parC	16765	15999	145.375	144.854	0.170095	0.711388	1	not
nrdR	9383	8951	405.824	404.222	0.169565	0.712491	1	not
ZY05719_RS04780	2378	1792	30.5019	23.9996	-0.1706	0.712745	1	not
rplP	6711	5062	344.944	271.666	-0.169249	0.713332	1	not
nrdF	28786	21723	638.074	502.761	-0.168576	0.71375	1	not
dnaX	58898	56078	751.841	747.429	0.166783	0.716544	1	not
ZY05719_RS00330	15944	12048	376.978	297.43	-0.166651	0.71704	1	not
ZY05719_RS10245	16003	12094	403.957	318.754	-0.166482	0.717314	1	not
ZY05719_RS10840	114	111	8.5118	8.65349	0.198873	0.718375	1	not
ZY05719_RS03325	1510	1438	10.3685	10.3098	0.167069	0.719379	1	not
frr	13995	10586	533.703	421.513	-0.165185	0.719475	1	not
ZY05719_RS09815	152621	115513	1715.64	1355.79	-0.164331	0.720486	1	not
ZY05719_RS08870	9693	9211	277.234	275.072	0.16398	0.721547	1	not
guaA	76333	57812	1047.28	828.169	-0.16337	0.72209	1	not
ZY05719_RS00715	8011	7611	241.801	239.864	0.163669	0.722164	1	not
menA	2500	1892	55.5891	43.9261	-0.164439	0.722595	1	not
ZY05719_RS10340	4808	4566	133.741	132.613	0.163057	0.723583	1	not
ZY05719_RS08805	12881	12227	290.054	287.476	0.162392	0.724004	1	not
ZY05719_RS08625	18670	17719	420.411	416.601	0.162142	0.72429	1	not
dnaI	18529	14045	438.097	346.731	-0.16216	0.7243	1	not
hflX	19215	18234	326.847	323.845	0.161965	0.724571	1	not
ZY05719_RS05695	8349	6329	119.397	94.5029	-0.162056	0.724851	1	not
ZY05719_RS01445	52244	39615	631.304	499.82	-0.161651	0.724929	1	not
ZY05719_RS01640	3762	2851	156.968	124.205	-0.162458	0.725039	1	not
ZY05719_RS05460	5557	5272	244.824	242.516	0.161608	0.725802	1	not
ZY05719_RS01965	103849	98475	4047.35	4007.25	0.160909	0.726077	1	not
ZY05719_RS03840	8900	8437	109.031	107.92	0.16049	0.727283	1	not
rplN	6643	5041	383.089	303.531	-0.160554	0.727477	1	not
ZY05719_RS07350	663	502	16.9775	13.422	-0.163719	0.728058	1	not
ZY05719_RS03385	1138	1080	19.2191	19.0444	0.16208	0.728551	1	not
ZY05719_RS03390	2171	2058	49.5153	49.0091	0.160441	0.72912	1	not
ZY05719_RS09205	4975	3778	175.565	139.206	-0.159502	0.729483	1	not
ZY05719_RS00995	16584	15700	139.376	137.768	0.158539	0.730208	1	not
ZY05719_RS10930	24401	23096	2036.24	2012.38	0.158269	0.730551	1	not
ZY05719_RS00335	2661	2021	48.6467	38.5768	-0.159323	0.730773	1	not
ZY05719_RS05575	29841	22692	1522.78	1209.07	-0.157544	0.731724	1	not
tgt	64677	61179	1204.11	1189.24	0.157351	0.731926	1	not
ZY05719_RS02060	55657	52637	495.338	489.13	0.157081	0.73238	1	not
ZY05719_RS08075	14146	10769	297.744	236.667	-0.155941	0.734561	1	not
ZY05719_RS08255	2747	2090	109.466	86.9597	-0.156778	0.734856	1	not
ZY05719_RS06985	24390	18572	273.305	217.293	-0.155592	0.734964	1	not
ZY05719_RS03985	3619	2755	229.198	182.178	-0.155965	0.735688	1	not
ZY05719_RS05085	6838	6458	175.736	173.293	0.155078	0.736307	1	not
ZY05719_RS03425	3681	3477	105.282	103.835	0.155307	0.736557	1	not
ZY05719_RS01485	20873	19704	411.266	405.363	0.154417	0.736898	1	not
ZY05719_RS03280	35101	26751	449.417	357.62	-0.154351	0.736928	1	not
ZY05719_RS06735	181	173	3.30892	3.30222	0.172229	0.736932	1	not
ilvC	22926	17474	476.885	379.516	-0.154206	0.737251	1	not
ftsL	5988	5653	393.277	387.656	0.154507	0.737347	1	not
ZY05719_RS03370	3620	2758	25.2232	20.065	-0.154794	0.737604	1	not
leuD	4952	3776	177.401	141.24	-0.153581	0.739172	1	not
dnaN	19427	14824	363.585	289.68	-0.15256	0.739999	1	not
scpB	8965	6841	334.685	266.66	-0.152526	0.740392	1	not
tet(M)	6241	5883	69.1694	68.0786	0.152339	0.740869	1	not
ZY05719_RS07220	1366	1289	55.6854	54.865	0.153848	0.741226	1	not
ZY05719_RS04500	1791	1366	20.9635	16.6944	-0.153228	0.741745	1	not
recF	2591	2442	50.3517	49.5501	0.152114	0.742357	1	not
rplV	3923	3696	241.969	238.027	0.15157	0.742601	1	not
ZY05719_RS05280	992	936	16.2129	15.9727	0.153716	0.742794	1	not
pbp2X	37885	35653	358.299	352.068	0.149964	0.74411	1	not
ZY05719_RS03150	3486	3281	103.459	101.672	0.150125	0.745133	1	not
ZY05719_RS01060	28101	26432	339.566	333.491	0.149231	0.745362	1	not
ZY05719_RS01955	35077	32986	1041.03	1022.17	0.148895	0.74588	1	not
ZY05719_RS10250	12659	11903	321.836	315.969	0.148728	0.746406	1	not
ZY05719_RS04505	1227	1155	12.5048	12.2904	0.150309	0.747418	1	not
ZY05719_RS00205	28425	21765	513.036	410.164	-0.147582	0.7481	1	not
ZY05719_RS07240	13270	10161	274.421	219.399	-0.147557	0.748365	1	not
ZY05719_RS03275	14438	13562	371.055	363.92	0.147265	0.748768	1	not
pepF	16907	12950	199.541	159.583	-0.1471	0.749028	1	not
ZY05719_RS01990	7263	5566	185.315	148.283	-0.146354	0.750692	1	not
ZY05719_RS06905	645	493	29.9026	23.8642	-0.150111	0.750852	1	not
ZY05719_RS02775	19959	18727	615.532	603.021	0.145647	0.751344	1	not
ZY05719_RS06400	5205	4885	158.455	155.275	0.146024	0.751417	1	not
gyrB	18448	17305	201.006	196.871	0.145291	0.751952	1	not
ZY05719_RS02310	12446	9545	250.089	200.259	-0.145296	0.752122	1	not
ZY05719_RS04550	491	375	10.6181	8.46738	-0.151221	0.752843	1	not
rimI	18212	17076	878.78	860.321	0.144647	0.753019	1	not
dnaB	34784	32602	545.86	534.192	0.144104	0.75379	1	not
ZY05719_RS06755	1874	1758	35.2589	34.5358	0.145372	0.754155	1	not
ZY05719_RS01355	7670	7189	215.891	211.281	0.14413	0.754243	1	not
serB	10724	10049	358.807	351.058	0.143775	0.754648	1	not
ZY05719_RS02255	4559	4273	96.8196	94.7498	0.144095	0.754733	1	not
ZY05719_RS07110	2411	1850	78.8093	63.1399	-0.14453	0.755215	1	not
ZY05719_RS01110	3306	3098	112.201	109.781	0.143812	0.755604	1	not
ZY05719_RS09210	7042	6596	222.991	218.084	0.143171	0.755883	1	not
ZY05719_RS09455	9933	9303	122.108	119.41	0.143032	0.755912	1	not
trmD	35193	32943	1031.53	1008.18	0.14225	0.756853	1	not
ZY05719_RS01775	12267	11483	386.719	377.976	0.142283	0.757058	1	not
ZY05719_RS06960	35218	27102	557.605	448.038	-0.140346	0.760025	1	not
ZY05719_RS02635	7762	7257	186.004	181.575	0.14051	0.760222	1	not
ZY05719_RS06275	16647	12811	776.841	624.211	-0.14031	0.760255	1	not
ZY05719_RS00025	2918	2729	172.482	168.428	0.140954	0.760519	1	not
ZY05719_RS03990	18870	17635	418.275	408.148	0.139914	0.760843	1	not
ZY05719_RS04305	2665	2050	75.9168	60.9742	-0.140937	0.760924	1	not
ZY05719_RS10095	19238	17977	438.773	428.103	0.13976	0.761093	1	not
ZY05719_RS06380	6378	5961	168.807	164.731	0.140015	0.761177	1	not
ZY05719_RS01210	8067	6211	166.339	133.72	-0.139637	0.761717	1	not
greA	8246	7704	363.293	354.391	0.139479	0.761894	1	not
aroB	11488	8847	228.894	184.051	-0.139298	0.762079	1	not
ZY05719_RS03085	12301	9475	552.234	444.134	-0.139009	0.762528	1	not
ZY05719_RS04560	108	102	3.19192	3.14761	0.154921	0.762734	1	not
ZY05719_RS07835	2002	1541	197.229	158.512	-0.139998	0.763142	1	not
ZY05719_RS02355	4257	3280	104.123	83.766	-0.138569	0.764083	1	not
ZY05719_RS07985	3642	2806	105.874	85.1706	-0.138643	0.764174	1	not
ZY05719_RS08055	6591	5080	194.796	156.763	-0.138098	0.764416	1	not
ZY05719_RS04800	25066	23389	689.137	671.404	0.137665	0.76451	1	not
ZY05719_RS02295	2277	1754	17.8861	14.3858	-0.138909	0.764615	1	not
truA	5073	3910	143.934	115.832	-0.138099	0.764658	1	not
ZY05719_RS07380	6018	4639	117.271	94.3875	-0.137899	0.764823	1	not
ZY05719_RS09130	10231	7889	170.352	137.153	-0.137463	0.765179	1	not
gshAB	59972	46253	571.762	460.425	-0.137174	0.765223	1	not
ZY05719_RS01585	7017	5414	195.956	157.862	-0.136589	0.766869	1	not
ZY05719_RS10815	574	537	17.107	16.7105	0.141407	0.768394	1	not
ZY05719_RS10595	197	150	17.688	14.0623	-0.155553	0.768655	1	not
ZY05719_RS08380	18215	16965	454.937	442.412	0.135001	0.769009	1	not
ZY05719_RS05350	1190	1110	89.7964	87.4554	0.137151	0.769173	1	not
ZY05719_RS05300	7133	6644	203.195	197.616	0.135108	0.769237	1	not
gltX	55956	52103	818.361	795.633	0.134641	0.769431	1	not
whiA	9378	7245	217.385	175.351	-0.134725	0.769774	1	not
ZY05719_RS02780	32868	25402	1031.58	832.437	-0.134173	0.770285	1	not
trxB	29048	27029	673.341	654.185	0.133636	0.771182	1	not
ZY05719_RS01970	3533	3289	81.6291	79.3446	0.134318	0.771229	1	not
rplB	26835	20751	684.694	552.823	-0.133367	0.771664	1	not
ZY05719_RS03470	41489	32084	819.744	661.89	-0.133307	0.771694	1	not
dapA	23774	18385	540.49	436.416	-0.133287	0.771822	1	not
ZY05719_RS07315	33251	30924	796.807	773.741	0.132896	0.772393	1	not
ZY05719_RS08065	5510	4261	255.447	206.258	-0.133289	0.772557	1	not
ZY05719_RS04345	188	144	18.0205	14.4119	-0.146985	0.772762	1	not
ZY05719_RS07855	20958	16214	356.495	287.969	-0.132693	0.772842	1	not
ZY05719_RS09015	102	97	1.67866	1.66681	0.164848	0.773095	1	not
ZY05719_RS03975	14687	13656	257.865	250.342	0.132562	0.773131	1	not
rpoD	18021	16755	342.697	332.68	0.132479	0.773208	1	not
ZY05719_RS06975	4345	4040	193.835	188.181	0.132563	0.773896	1	not
ZY05719_RS07040	5175	4808	59.7836	57.9946	0.131442	0.775586	1	not
recA	92422	71611	1707.2	1381.15	-0.130487	0.776323	1	not
ZY05719_RS02645	195	183	3.56486	3.4931	0.145841	0.776382	1	not
pbp1b	24891	23106	218.51	211.79	0.13021	0.776918	1	not
thrS	80279	74509	874.704	847.656	0.129959	0.777206	1	not
ZY05719_RS07065	7608	5896	138.608	112.157	-0.130211	0.777417	1	not
ZY05719_RS09200	135141	104828	2315.4	1875.29	-0.128874	0.778998	1	not
ZY05719_RS03075	14221	11033	225.664	182.801	-0.128629	0.779736	1	not
tsf	122069	113175	2495.26	2415.53	0.128426	0.779746	1	not
ZY05719_RS07135	18562	17210	731.463	708.109	0.128462	0.779901	1	not
ZY05719_RS10235	2191	1699	84.0061	68.0164	-0.129328	0.78058	1	not
ZY05719_RS07020	6795	5273	190.506	154.358	-0.128279	0.78072	1	not
ZY05719_RS09765	950	882	33.0319	32.0206	0.130401	0.780792	1	not
ZY05719_RS04060	4934	4574	180.4	174.617	0.128263	0.780929	1	not
ZY05719_RS08375	27929	21682	434.441	352.149	-0.127698	0.781111	1	not
ZY05719_RS07005	51153	39716	654.94	530.942	-0.127531	0.781305	1	not
rsmB	24234	18822	392.456	318.261	-0.127044	0.782231	1	not
ZY05719_RS00380	9285	7213	346.632	281.16	-0.126733	0.783096	1	not
ZY05719_RS00855	12062	11165	411.335	397.546	0.12608	0.784015	1	not
fusA	116961	108184	1195.42	1154.5	0.125027	0.785431	1	not
ZY05719_RS07965	2407	1871	132.351	107.418	-0.125852	0.786152	1	not
pulA	8241	6410	85.4602	69.4055	-0.124925	0.786187	1	not
ZY05719_RS02490	5570	5152	127.448	123.085	0.12502	0.786237	1	not
tehB	15238	14089	376.605	363.572	0.124462	0.786642	1	not
ZY05719_RS05275	6797	5288	166.249	135.047	-0.124606	0.786854	1	not
ZY05719_RS03670	2427	2245	85.0829	82.1752	0.125102	0.787174	1	not
ZY05719_RS06010	25585	23644	249.627	240.868	0.123743	0.787723	1	not
ZY05719_RS05490	9773	7607	398.399	323.784	-0.123905	0.787797	1	not
ZY05719_RS07560	3285	2556	91.7364	74.5279	-0.124433	0.787949	1	not
ZY05719_RS01820	3951	3075	133.453	108.447	-0.124059	0.78831	1	not
tmk	8292	7660	276.134	266.343	0.12319	0.789026	1	not
rsmI	7817	7221	192.525	185.693	0.123149	0.789128	1	not
ZY05719_RS10125	137	105	6.07352	4.86028	-0.146067	0.789617	1	not
ZY05719_RS07860	7170	5585	234.369	190.614	-0.122846	0.789759	1	not
ZY05719_RS01075	125609	97879	1585.35	1289.87	-0.122301	0.789999	1	not
mutL	18746	14608	205.834	167.475	-0.122256	0.790307	1	not
ppc	22748	17736	179.483	146.113	-0.121491	0.791541	1	not
ZY05719_RS05915	361	334	8.15488	7.87787	0.125372	0.791833	1	not
ZY05719_RS07550	5775	5329	103.967	100.171	0.121609	0.791916	1	not
ftsX	39975	31174	914.675	744.771	-0.121187	0.791955	1	not
mutM	10112	9328	259.877	250.306	0.121137	0.792365	1	not
ZY05719_RS06805	25910	20212	892.155	726.664	-0.120729	0.792792	1	not
ZY05719_RS05110	3000	2339	185.039	150.634	-0.121497	0.792999	1	not
ZY05719_RS09895	5726	5281	142.012	136.755	0.120848	0.793197	1	not
ZY05719_RS02940	492	382	4.44	3.59942	-0.127481	0.793275	1	not
ZY05719_RS04390	789	729	8.9976	8.68018	0.123441	0.793702	1	not
ZY05719_RS08340	3551	3275	292.882	282.036	0.120833	0.793712	1	not
ilvA	35952	28059	611.543	498.342	-0.12004	0.793892	1	not
rnpB	890376	695350	51908.9	42327.6	-0.119108	0.795323	1	not
ZY05719_RS03015	2865	2237	225.799	184.084	-0.119396	0.796592	1	not
pnp	59150	54460	566.974	545.052	0.118386	0.796607	1	not
metG	77222	60358	819.982	669.191	-0.117899	0.797413	1	not
ZY05719_RS07400	12828	10026	363.964	297.016	-0.117981	0.797603	1	not
ZY05719_RS09260	10718	9863	282.619	271.549	0.117629	0.798227	1	not
ZY05719_RS03885	10979	10103	218.14	209.592	0.117603	0.79826	1	not
ZY05719_RS07245	6459	5049	145.444	118.71	-0.117743	0.798389	1	not
rsmA	22917	17922	558.605	456.126	-0.117118	0.79888	1	not
ZY05719_RS00930	132288	103472	1675.61	1368.44	-0.116874	0.79911	1	not
ZY05719_RS07510	3832	2996	101.802	83.1041	-0.117488	0.799347	1	not
ZY05719_RS02290	8319	6508	219.361	179.179	-0.116626	0.80009	1	not
ZY05719_RS07260	898	827	68.491	65.8589	0.118722	0.800852	1	not
ZY05719_RS02445	8948	7003	259.06	211.695	-0.116023	0.801062	1	not
ZY05719_RS08250	1314	1209	147.943	142.127	0.117405	0.801614	1	not
argS	64908	50822	817.767	668.552	-0.115375	0.80167	1	not
ybeY	24614	19277	1051.75	860.049	-0.11503	0.802377	1	not
ZY05719_RS10070	3740	2928	94.4072	77.1714	-0.115551	0.802629	1	not
ZY05719_RS03230	8109	7448	194.978	186.986	0.114895	0.802959	1	not
ZY05719_RS01085	26009	23879	753.004	721.841	0.114298	0.80358	1	not
xseA	18952	14850	300.066	245.494	-0.114319	0.803635	1	not
ZY05719_RS00400	28534	26195	2274.12	2179.82	0.114176	0.80377	1	not
ZY05719_RS07940	11299	10373	374.512	358.99	0.114204	0.803964	1	not
ZY05719_RS06415	38479	35318	782.057	749.484	0.113899	0.804196	1	not
guaB	70151	54996	1007.27	824.51	-0.113569	0.804706	1	not
ZY05719_RS05170	59367	46557	822.461	673.452	-0.113095	0.805517	1	not
dltX	256	237	43.2345	41.7918	0.126247	0.806215	1	not
ZY05719_RS09315	66661	61109	578.041	553.278	0.112109	0.807164	1	not
ZY05719_RS01240	47608	43633	433.493	414.829	0.111783	0.807741	1	not
ZY05719_RS02030	24928	19579	454.546	372.763	-0.110892	0.809347	1	not
ZY05719_RS10965	255	199	10.8961	8.87844	-0.120095	0.809944	1	not
ZY05719_RS05105	11842	10844	225.799	215.893	0.110551	0.810102	1	not
ZY05719_RS04120	256	200	6.90437	5.63204	-0.118511	0.810734	1	not
ZY05719_RS04355	417	383	12.973	12.441	0.114829	0.812064	1	not
ZY05719_RS05705	33786	26567	2723.29	2235.9	-0.109222	0.812113	1	not
era	32607	29831	770.956	736.442	0.109198	0.812146	1	not
mnmG	59173	46533	656.845	539.327	-0.109117	0.812229	1	not
ZY05719_RS02495	26648	20956	440.603	361.779	-0.109096	0.812365	1	not
ZY05719_RS02350	3540	2783	52.2033	42.8509	-0.109537	0.812813	1	not
rmuC	38494	30282	661.124	543.033	-0.108605	0.813137	1	not
ZY05719_RS04315	3834	3016	81.1797	66.6773	-0.108642	0.814214	1	not
rpsE	25378	19975	1090.97	896.591	-0.107815	0.814538	1	not
ZY05719_RS05380	2206	1735	117.651	96.6139	-0.108923	0.814671	1	not
metK	49475	38946	883.965	726.548	-0.107657	0.814712	1	not
ZY05719_RS00385	23857	18780	429.496	353.013	-0.107647	0.814833	1	not
ZY05719_RS08695	354	325	6.52203	6.25193	0.114216	0.815018	1	not
ZY05719_RS07990	4639	3651	112.304	92.286	-0.107951	0.81516	1	not
ZY05719_RS07960	4105	3752	120.819	115.302	0.107842	0.815376	1	not
ZY05719_RS01315	6877	5414	118.685	97.5592	-0.107515	0.815557	1	not
ZY05719_RS04860	2595	2042	71.344	58.6176	-0.108178	0.815596	1	not
ZY05719_RS02220	14568	11473	423.497	348.24	-0.106992	0.81607	1	not
ZY05719_RS09760	613294	560116	16540.7	15773	0.106714	0.816214	1	not
ZY05719_RS07050	28888	26378	370.538	353.271	0.106432	0.816837	1	not
ZY05719_RS00325	13269	12116	443.958	423.268	0.10642	0.817036	1	not
radA	84981	77587	1321.9	1260.13	0.106242	0.817058	1	not
yqeK	14582	13312	527.717	503.013	0.106105	0.817539	1	not
ZY05719_RS09470	2552	2331	210.486	200.741	0.106883	0.817643	1	not
ruvB	23284	21254	494.483	471.288	0.105962	0.817668	1	not
ZY05719_RS02325	3354	2642	286.632	235.747	-0.10668	0.8177	1	not
rlmD	6221	4903	97.4097	80.1596	-0.105912	0.818337	1	not
ZY05719_RS02715	43192	39413	1451.98	1383.4	0.105475	0.818406	1	not
ZY05719_RS09345	2256	2060	93.58	89.2201	0.106439	0.818615	1	not
ZY05719_RS10050	319	293	37.0938	35.5737	0.114865	0.818931	1	not
ZY05719_RS09145	8822	8049	257.514	245.317	0.10527	0.819148	1	not
ZY05719_RS02865	29807	27182	514.418	489.814	0.104568	0.819986	1	not
ZY05719_RS09630	23180	18290	485.013	399.582	-0.104257	0.820571	1	not
ZY05719_RS08215	2798	2552	264.622	252.006	0.104795	0.821014	1	not
ZY05719_RS00935	9891	9017	911.149	867.287	0.104097	0.821077	1	not
rplI	14073	11106	661.073	544.719	-0.104022	0.821103	1	not
budA	9083	8279	269.57	256.55	0.103854	0.821529	1	not
ZY05719_RS02100	15341	12113	233.011	192.1	-0.103268	0.822351	1	not
ZY05719_RS09940	16520	13046	470.599	388.034	-0.103038	0.822719	1	not
ZY05719_RS07805	4092	3728	104.407	99.3168	0.10316	0.823285	1	not
vicK	20007	15807	315.362	260.153	-0.102373	0.823794	1	not
ssrA	5242139	4142816	315113	260019	-0.101976	0.82423	1	not
ZY05719_RS01385	19349	15291	268.582	221.619	-0.102008	0.824421	1	not
recJ	13435	10617	129.128	106.546	-0.102052	0.824455	1	not
ftsH	69437	63196	748.523	711.304	0.101696	0.824767	1	not
galU	11341	10323	268.145	254.845	0.101881	0.824773	1	not
ZY05719_RS03855	13837	12594	228.783	217.419	0.101772	0.824889	1	not
ZY05719_RS06995	11866	9379	382.579	315.737	-0.101759	0.824997	1	not
ZY05719_RS09925	1203	1096	8.53308	8.11713	0.103168	0.825798	1	not
ZY05719_RS09045	135	105	1.07472	0.872777	-0.124872	0.825897	1	not
rpoB	58876	53542	350.644	332.947	0.100559	0.826706	1	not
rplR	41618	32925	2480.7	2049.13	-0.100456	0.82692	1	not
ZY05719_RS01940	3006	2377	29.4911	24.3491	-0.101131	0.827229	1	not
ZY05719_RS06175	7837	7126	209.77	199.155	0.100357	0.827526	1	not
ZY05719_RS06055	6439	5854	177.715	168.699	0.100152	0.827993	1	not
manA	27032	21396	608.706	503.053	-0.0997591	0.828164	1	not
ZY05719_RS03690	7474	6794	257.351	244.259	0.0999464	0.828248	1	not
lepB	20414	18548	799.999	758.945	0.0992716	0.829028	1	not
rnc	3466	2744	107.358	88.7443	-0.0994196	0.829916	1	not
neuC	12210	11090	229.12	217.286	0.0987626	0.830033	1	not
aroA	24656	22387	409.576	388.293	0.0982895	0.830658	1	not
prmC	7008	5552	178.809	147.91	-0.0984257	0.83092	1	not
ZY05719_RS08605	33504	30415	1814.12	1719.52	0.0980168	0.831075	1	not
rexB	5625	4457	36.6382	30.3114	-0.0982102	0.831448	1	not
asnS	73761	66948	1165.25	1104.29	0.0977501	0.831459	1	not
ylqF	9735	8835	243.141	230.399	0.0976154	0.832068	1	not
rpsS	2629	2387	198.382	188.069	0.0982471	0.832181	1	not
ZY05719_RS09490	2687	2129	198.535	164.247	-0.0982477	0.832287	1	not
ZY05719_RS02035	38583	30596	564.279	467.213	-0.0970544	0.832703	1	not
ZY05719_RS09480	5862	5318	273.553	259.117	0.0970562	0.833307	1	not
ZY05719_RS09580	3690	2927	118.972	98.5353	-0.0966269	0.834564	1	not
ZY05719_RS09495	11621	10535	670.16	634.339	0.0960226	0.834702	1	not
ZY05719_RS09855	10803	9793	340.566	322.348	0.0959572	0.834841	1	not
ZY05719_RS10305	6873	6231	56.6876	53.66	0.0960895	0.834841	1	not
ftsE	14069	12749	432.007	408.748	0.095431	0.835644	1	not
rsfS	31035	24640	1834.47	1520.73	-0.0953259	0.835669	1	not
cysK	1059170	959533	24313.5	22998.2	0.0950377	0.836015	1	not
ZY05719_RS05645	1110	1007	42.3302	40.0967	0.0970601	0.83638	1	not
mvaD	14837	13439	307.723	291.027	0.0947931	0.836712	1	not
ZY05719_RS07425	2185	1980	77.1073	72.956	0.095429	0.837279	1	not
ZY05719_RS02545	999	906	19.9608	18.9013	0.0965813	0.837605	1	not
addA	6775	6135	39.4874	37.335	0.0944081	0.837705	1	not
ZY05719_RS07970	234	213	22.737	21.6097	0.101856	0.839488	1	not
tyrS	39305	35555	665.386	628.461	0.0929068	0.839743	1	not
ZY05719_RS10925	33833	26908	3692.05	3065.91	-0.092828	0.839906	1	not
ZY05719_RS01845	18598	16819	625.207	590.35	0.0925113	0.840536	1	not
ZY05719_RS00310	148	116	1.83851	1.50457	-0.113797	0.84059	1	not
tpiA	114063	90750	3223.38	2677.72	-0.0922937	0.84072	1	not
rpiA	14799	13377	466.541	440.32	0.0918216	0.841768	1	not
ZY05719_RS02695	16098	14550	554.3	523.103	0.0917045	0.841944	1	not
ZY05719_RS01290	17914	16189	449	423.668	0.0914932	0.842277	1	not
ZY05719_RS03430	5796	4614	126.498	105.144	-0.0914698	0.842867	1	not
ZY05719_RS05480	364	288	29.0102	23.9659	-0.100264	0.843262	1	not
rlmB	10687	9652	311.953	294.173	0.0906093	0.84394	1	not
ZY05719_RS07045	1170	1058	29.6393	27.9846	0.0923883	0.844076	1	not
rpmD	10442	9426	1214.21	1144.43	0.0898859	0.845181	1	not
ZY05719_RS08740	43710	34844	1169.97	973.809	-0.0894853	0.845569	1	not
ZY05719_RS01555	17361	15668	549.752	518.033	0.0895378	0.845615	1	not
ZY05719_RS02960	6795	5416	109.045	90.7503	-0.0896764	0.845803	1	not
polA	24722	22297	199.496	187.866	0.0886212	0.847107	1	not
ZY05719_RS03850	13726	12380	316.106	297.688	0.0886667	0.847163	1	not
ZY05719_RS07340	4493	3584	59.1272	49.246	-0.0885381	0.848078	1	not
rnz	17461	13933	399.528	332.87	-0.088062	0.848149	1	not
ZY05719_RS09215	74310	59312	360.036	300.05	-0.0876646	0.848631	1	not
ZY05719_RS03980	34326	30933	390.819	367.727	0.0874122	0.849122	1	not
pcrA	25197	22703	235.166	221.239	0.0871981	0.849531	1	not
ZY05719_RS07820	1369	1092	68.3841	56.9542	-0.088573	0.850274	1	not
gap	386105	308465	8126.72	6779.03	-0.0863189	0.850879	1	not
ZY05719_RS06070	4469	3570	75.8358	63.2534	-0.0864577	0.851624	1	not
rpsC	9018	7207	293.423	244.844	-0.0858398	0.852177	1	not
ZY05719_RS02760	2006	1604	33.8783	28.2844	-0.085074	0.855187	1	not
ZY05719_RS06140	5880	5286	119.85	112.497	0.0839259	0.855647	1	not
ZY05719_RS07670	25734	20599	908.137	759	-0.0835334	0.855796	1	not
nusB	33573	26885	1700.99	1422.24	-0.0829321	0.856784	1	not
ZY05719_RS03875	9021	8105	239.653	224.819	0.0830911	0.856832	1	not
ZY05719_RS07265	5153	4126	90.2496	75.4512	-0.083099	0.857218	1	not
ZY05719_RS05385	1857	1486	43.1869	36.0837	-0.0839659	0.857244	1	not
ZY05719_RS02305	1832	1466	33.7524	28.201	-0.0839605	0.857285	1	not
codY	71571	57330	1930.28	1614.43	-0.0825172	0.857424	1	not
macP	3556	3195	235.732	221.146	0.0831251	0.857463	1	not
ZY05719_RS03890	3571	3208	49.3756	46.3136	0.0829105	0.857825	1	not
prfA	9270	8325	182.649	171.267	0.0824473	0.857919	1	not
ZY05719_RS00910	117871	94449	2090.2	1748.76	-0.0820337	0.858226	1	not
ZY05719_RS08090	25851	20717	440.782	368.829	-0.081837	0.858695	1	not
ZY05719_RS07905	7087	5679	193.343	161.767	-0.081969	0.858915	1	not
ZY05719_RS08190	37752	30264	710.295	594.534	-0.0813826	0.859418	1	not
ZY05719_RS08580	19595	15713	471.154	394.483	-0.0809588	0.86025	1	not
pknB	95342	76488	1016.96	851.85	-0.0803108	0.861182	1	not
ZY05719_RS04540	251	200	8.35861	6.95412	-0.0900697	0.861254	1	not
ZY05719_RS03170	12513	11220	286.312	268.054	0.0802117	0.861628	1	not
glgA	4002	3210	58.8939	49.323	-0.0805775	0.861762	1	not
pbp1a	22683	20328	221.923	207.658	0.0794239	0.862832	1	not
ftsY	10061	9015	167.916	157.097	0.0791922	0.863449	1	not
rplO	22460	18036	1083.76	908.688	-0.0789105	0.863726	1	not
rplJ	303983	272299	13067.9	12222.3	0.0787685	0.86379	1	not
ruvA	5016	4027	180.606	151.393	-0.0792621	0.86379	1	not
ZY05719_RS01410	33207	29731	593.307	554.639	0.0780478	0.865131	1	not
ZY05719_RS07845	2713	2179	63.5107	53.2606	-0.0786513	0.865557	1	not
ZY05719_RS07330	40796	36518	1418.49	1325.77	0.0777473	0.865623	1	not
ZY05719_RS05325	166	150	2.85561	2.69423	0.0912747	0.866051	1	not
ZY05719_RS06625	12278	9869	649.924	545.456	-0.0775313	0.866244	1	not
ZY05719_RS06110	1635	1313	43.1127	36.1497	-0.0788495	0.866254	1	not
ZY05719_RS06310	7867	6323	575.278	482.773	-0.0776355	0.866261	1	not
ZY05719_RS06580	5468	4396	111.452	93.5557	-0.0772524	0.867155	1	not
ZY05719_RS07100	5789	5178	271.936	253.967	0.0766466	0.868096	1	not
ZY05719_RS09555	1584	1273	67.2789	56.4552	-0.0777656	0.868181	1	not
ZY05719_RS00720	8691	7772	227.479	212.4	0.0763301	0.86841	1	not
xerS	5018	4037	99.7017	83.7495	-0.0762592	0.868922	1	not
cls	4599	3700	63.2199	53.106	-0.0762251	0.869058	1	not
ZY05719_RS03010	1998	1607	186.476	156.601	-0.0766138	0.86959	1	not
rpmI	78635	70269	8324.94	7767.49	0.0752842	0.869797	1	not
ZY05719_RS07865	2794	2248	84.6936	71.1496	-0.0761187	0.869833	1	not
pgsA	3982	3207	156.917	131.953	-0.0746987	0.87181	1	not
ZY05719_RS04835	7036	5668	161.513	135.851	-0.0743467	0.871954	1	not
ZY05719_RS08155	2204	1969	151.78	141.579	0.0749019	0.872182	1	not
ZY05719_RS07720	24541	21905	967.074	901.286	0.0736333	0.872738	1	not
udk	40118	32341	1355.06	1140.58	-0.0733176	0.873225	1	not
ZY05719_RS06280	18762	15126	433.492	364.903	-0.073215	0.87352	1	not
ZY05719_RS02595	20299	18113	355.516	331.228	0.0731839	0.873542	1	not
ZY05719_RS00840	6323	5643	472.106	439.925	0.0734191	0.873564	1	not
ZY05719_RS08995	4669	4167	115.394	107.531	0.073461	0.873711	1	not
ZY05719_RS04570	123	98	1.26443	1.05189	-0.0901348	0.874176	1	not
hemW	18495	16499	348.904	324.984	0.0728103	0.874202	1	not
ZY05719_RS01880	4515	4028	87.9825	81.9558	0.0729031	0.874695	1	not
ZY05719_RS04340	221	199	20.6262	19.3924	0.0862384	0.874998	1	not
pth	1360	1214	50.7721	47.3213	0.0737222	0.875286	1	not
ZY05719_RS06875	2717	2191	53.6828	45.2001	-0.0728538	0.875452	1	not
uvrC	14808	13198	176.53	164.279	0.0715094	0.876486	1	not
ZY05719_RS09060	261	209	1.24083	1.03745	-0.0829351	0.876804	1	not
metA	19716	17565	445.378	414.296	0.0709038	0.87746	1	not
ZY05719_RS02980	11876	10580	561.589	522.38	0.0708574	0.877669	1	not
ZY05719_RS06060	1329	1072	79.2169	66.7175	-0.0724611	0.877711	1	not
ZY05719_RS03305	2289	1848	79.5895	67.0909	-0.0711809	0.878596	1	not
ZY05719_RS08010	5009	4461	251.983	234.318	0.0704102	0.878882	1	not
ZY05719_RS04190	1218	983	16.0287	13.5069	-0.0716751	0.879329	1	not
rbfA	1802	1605	108.321	100.736	0.0705367	0.88003	1	not
ZY05719_RS08700	11215	9067	355.133	299.783	-0.069164	0.880619	1	not
ZY05719_RS06605	36578	29580	645.407	544.959	-0.0687863	0.881013	1	not
ZY05719_RS07025	3961	3202	97.2181	82.0569	-0.0693214	0.881019	1	not
ZY05719_RS00350	10583	9415	184.44	171.324	0.068851	0.881152	1	not
ZY05719_RS08655	257	230	4.69831	4.39024	0.0773934	0.881636	1	not
ZY05719_RS03880	5551	4938	153.207	142.302	0.068745	0.881663	1	not
ZY05719_RS00820	84947	68725	1521.57	1285.32	-0.0681603	0.882024	1	not
ZY05719_RS09865	1032	919	120.002	111.578	0.0702523	0.88209	1	not
ZY05719_RS00850	23797	19254	529.141	447.015	-0.0680536	0.882332	1	not
ZY05719_RS06800	22869	18505	628.735	531.204	-0.0679102	0.882585	1	not
ZY05719_RS09450	41219	36629	358.74	332.858	0.0672441	0.883644	1	not
ZY05719_RS10005	560	499	9.23761	8.59456	0.0711638	0.884076	1	not
upp	40103	32473	1354.56	1145.24	-0.0669017	0.884241	1	not
ZY05719_RS00225	930	752	27.9519	23.5992	-0.0689202	0.884925	1	not
ZY05719_RS02640	4170	3703	229.291	212.596	0.0662126	0.886235	1	not
pepA	35906	31871	719.455	666.782	0.0655866	0.886507	1	not
ZY05719_RS10990	8293	6723	79.8149	67.5596	-0.0652203	0.887519	1	not
ZY05719_RS10790	1894	1535	239.901	203.007	-0.0656253	0.888462	1	not
ZY05719_RS10955	798	709	148.956	138.183	0.0669533	0.888536	1	not
ZY05719_RS08180	19683	17442	363.58	336.401	0.0631825	0.890729	1	not
ZY05719_RS06810	9826	7977	282.176	239.185	-0.0631895	0.890934	1	not
ZY05719_RS05435	145318	128745	2358.73	2181.93	0.0628705	0.891101	1	not
pheT	104157	84585	923.503	783.06	-0.0627184	0.891376	1	not
ZY05719_RS00725	10702	8690	150.617	127.697	-0.062884	0.891426	1	not
ZY05719_RS05615	10420	8463	212.387	180.11	-0.0625458	0.892017	1	not
ZY05719_RS02420	21058	17105	1450.17	1229.92	-0.0623824	0.892105	1	not
ZY05719_RS06495	24667	20038	525.427	445.658	-0.0622759	0.892261	1	not
glyS	58129	51457	607.244	561.263	0.0616767	0.893195	1	not
ZY05719_RS07975	9203	7480	324.768	275.611	-0.0614975	0.893871	1	not
ZY05719_RS08800	40473	32902	899.942	763.877	-0.0612168	0.894021	1	not
ZY05719_RS05680	17162	13951	348.805	296.054	-0.0612811	0.894044	1	not
gorA	31166	27579	491.257	453.897	0.0611644	0.894133	1	not
ZY05719_RS10015	465	377	22.4376	18.994	-0.0650793	0.894937	1	not
argR	1468	1193	70.8351	60.1056	-0.0616846	0.895805	1	not
ZY05719_RS07305	28810	23438	801.388	680.726	-0.0601524	0.895894	1	not
ZY05719_RS07410	4876	3966	281.189	238.803	-0.0604442	0.896063	1	not
ZY05719_RS06065	2837	2307	84.1979	71.4894	-0.0607776	0.89607	1	not
ZY05719_RS10210	2208	1953	143.685	132.699	0.0605157	0.896805	1	not
ZY05719_RS04815	4389	3880	144.129	133.036	0.0597301	0.897326	1	not
ZY05719_RS08015	30231	24609	357.389	303.763	-0.0592749	0.897399	1	not
ZY05719_RS03585	2447	2163	76.1271	70.2608	0.0595839	0.898242	1	not
ZY05719_RS05685	7943	6469	132.88	112.996	-0.0585727	0.898972	1	not
ZY05719_RS05885	2562	2262	112.177	103.412	0.057893	0.901079	1	not
cvfB	10834	9560	269.64	248.43	0.0570834	0.901385	1	not
infC	224715	183259	9160.58	7800.24	-0.0566448	0.901821	1	not
yqeH	30549	26948	587.233	540.869	0.0566203	0.901965	1	not
ZY05719_RS09195	3768	3072	342.654	291.688	-0.0570511	0.902131	1	not
ZY05719_RS07300	28763	23474	860.847	733.551	-0.0555827	0.90377	1	not
ptsP	333837	272478	4096.82	3491.37	-0.0554365	0.903899	1	not
ZY05719_RS02340	278	226	39.438	33.4757	-0.0611642	0.903901	1	not
ZY05719_RS09465	4369	3565	175.085	149.169	-0.0558317	0.904088	1	not
ZY05719_RS04300	5207	4590	94.9463	87.3886	0.0556079	0.904289	1	not
feoB	6400	5224	63.4913	54.1114	-0.0553483	0.904641	1	not
ZY05719_RS09985	2957	2414	127.118	108.354	-0.0551385	0.905699	1	not
ZY05719_RS07770	8042	7084	133.591	122.869	0.0545765	0.905821	1	not
ZY05719_RS09850	1795	1582	138.394	127.353	0.0553292	0.906084	1	not
ZY05719_RS08085	3695	3255	331.763	305.152	0.0546488	0.906224	1	not
ZY05719_RS03365	65081	53170	1051.55	897.003	-0.0540563	0.906328	1	not
ZY05719_RS04545	1003	819	35.5722	30.3281	-0.0548112	0.907178	1	not
ZY05719_RS10335	5451	4798	96.9044	89.0593	0.0534785	0.907926	1	not
ZY05719_RS10010	1659	1461	186.787	171.752	0.0542055	0.908176	1	not
ZY05719_RS08045	11546	10160	335.646	308.387	0.0530742	0.908276	1	not
ZY05719_RS07490	2889	2361	130.523	111.375	-0.0536021	0.90837	1	not
pyk	98762	86854	1395.49	1281.38	0.0522037	0.909503	1	not
ZY05719_RS02330	195	173	15.8985	14.7271	0.0648215	0.909595	1	not
ZY05719_RS01320	2286	1869	58.7499	50.1524	-0.0529881	0.90977	1	not
ZY05719_RS05065	10915	9599	133.256	122.361	0.0522108	0.909783	1	not
ZY05719_RS04790	167283	136893	5468.04	4672.11	-0.0516746	0.910404	1	not
ZY05719_RS07735	19337	15828	379.946	324.721	-0.0513171	0.911193	1	not
ZY05719_RS02710	30358	24853	1006.23	860.115	-0.051089	0.911516	1	not
rplE	10171	8328	398.589	340.764	-0.0508513	0.912173	1	not
ZY05719_RS02905	3018	2652	48.1782	44.2035	0.0510533	0.91263	1	not
ZY05719_RS00830	91783	80595	1553.78	1424.58	0.0500308	0.913259	1	not
ZY05719_RS05115	952	837	99.3043	91.1608	0.0518264	0.914076	1	not
ZY05719_RS01995	5309	4659	553.788	507.429	0.0491465	0.915412	1	not
ZY05719_RS01595	5806	4761	217.899	186.564	-0.0487112	0.91614	1	not
ZY05719_RS02430	39283	32246	375.021	321.424	-0.0472172	0.918177	1	not
brnQ	46810	41017	751.201	687.279	0.0469726	0.91858	1	not
ZY05719_RS01550	47566	39078	1155.46	991.154	-0.0460064	0.920253	1	not
ZY05719_RS10325	1062	931	33.0392	30.2417	0.0476309	0.920634	1	not
ZY05719_RS09755	368407	322503	11878.1	10856.8	0.0455796	0.920923	1	not
ZY05719_RS09395	31233	25668	766.577	657.788	-0.0455325	0.921113	1	not
ZY05719_RS05425	1324	1087	62.1944	53.3144	-0.0469788	0.921257	1	not
ZY05719_RS00775	1943	1596	43.7988	37.5642	-0.0462544	0.921628	1	not
ZY05719_RS09545	7196	6294	291.671	266.367	0.0443487	0.923522	1	not
nrdE	33217	27333	327.241	281.155	-0.0437102	0.924257	1	not
ZY05719_RS05930	4037	3321	82.7604	71.0861	-0.0440968	0.924376	1	not
ZY05719_RS09575	808	707	13.4222	12.2626	0.0449151	0.924813	1	not
ZY05719_RS07775	1763	1542	32.1472	29.358	0.0443345	0.925014	1	not
ZY05719_RS01600	6542	5385	226.358	194.547	-0.043217	0.925553	1	not
ZY05719_RS07690	12080	9945	248.364	213.49	-0.0430091	0.925659	1	not
ZY05719_RS09160	18957	15609	344.782	296.416	-0.0427847	0.925939	1	not
ZY05719_RS06220	2793	2441	18.6546	17.023	0.0432222	0.926217	1	not
ZY05719_RS06990	1802	1483	104.77	90.0271	-0.0435096	0.926492	1	not
ZY05719_RS06950	9267	7633	279.712	240.558	-0.042284	0.927003	1	not
ZY05719_RS03180	28297	23312	416.422	358.199	-0.0420086	0.927219	1	not
cysE	15618	12875	537.772	462.884	-0.0410694	0.928946	1	not
yidD	2403	1980	213.061	183.302	-0.0417663	0.928997	1	not
ZY05719_RS04370	68	55	2.01814	1.70434	-0.0683962	0.929269	1	not
ZY05719_RS10020	368	322	17.6371	16.1134	0.0449062	0.92933	1	not
ZY05719_RS09255	26193	22846	442.36	402.859	0.0403276	0.930131	1	not
ZY05719_RS01765	52036	45374	2085.31	1898.57	0.0399232	0.930767	1	not
ZY05719_RS07920	21088	18384	307.147	279.578	0.0395957	0.931429	1	not
ZY05719_RS07785	1604	1399	72.9323	66.4179	0.040286	0.932169	1	not
ZY05719_RS07000	9374	7738	256.723	221.269	-0.039136	0.932442	1	not
ZY05719_RS09080	23752	19614	653.011	563.039	-0.0385975	0.933146	1	not
ZY05719_RS05135	17631	15355	500.238	454.885	0.0381615	0.933942	1	not
ZY05719_RS09135	152	134	19.9659	18.3782	0.0556806	0.934165	1	not
rplL	177312	154361	10309	9370.64	0.0375856	0.934769	1	not
ZY05719_RS02410	1360	1185	65.1804	59.2991	0.0388441	0.935021	1	not
dnaA	8482	7384	131.363	119.404	0.037565	0.935179	1	not
ZY05719_RS04110	2436	2013	146.432	126.344	-0.0375973	0.936162	1	not
ZY05719_RS07505	3425	2831	307.52	265.402	-0.0372232	0.936396	1	not
ZY05719_RS06965	40680	33644	1097.15	947.422	-0.0364028	0.936884	1	not
ZY05719_RS07060	16452	13610	284.626	245.848	-0.0360281	0.937659	1	not
rimM	8305	7221	340.513	309.131	0.0357854	0.938266	1	not
tsaD	59915	49581	1264.84	1092.87	-0.0355622	0.938313	1	not
ZY05719_RS08225	29772	25882	759.632	689.517	0.0355603	0.938369	1	not
ZY05719_RS05465	80	65	2.51085	2.13008	-0.0618858	0.938829	1	not
ruvX	128690	111851	6520.14	5917.03	0.0352457	0.938829	1	not
rsgA	18524	15333	449.979	388.898	-0.0351879	0.93909	1	not
ZY05719_RS04100	4049	3519	113.519	103.013	0.0351663	0.939754	1	not
deoD	13750	11947	409.794	371.769	0.034784	0.939843	1	not
ZY05719_RS04565	129	106	3.00006	2.57394	-0.0456906	0.940641	1	not
ZY05719_RS10960	80	71	7.77333	7.20323	0.0652787	0.941001	1	not
ZY05719_RS09155	2605	2157	318.581	275.432	-0.0346878	0.941088	1	not
ZY05719_RS04555	81	72	2.49803	2.31844	0.0675324	0.941691	1	not
recR	13904	12068	495.595	449.132	0.0332538	0.942491	1	not
ZY05719_RS03825	3676	3047	253.15	219.092	-0.0331785	0.943313	1	not
ZY05719_RS06540	6916	6000	112.514	101.919	0.0325915	0.943874	1	not
ZY05719_RS11005	2158	1789	373.343	323.16	-0.0329718	0.944318	1	not
clpX	24068	19968	417.404	361.579	-0.0318587	0.944815	1	not
ZY05719_RS07500	13869	11507	422.211	365.761	-0.0317842	0.945048	1	not
ligA	14539	12063	157.929	136.815	-0.0317715	0.945059	1	not
ZY05719_RS09860	5130	4256	172.728	149.623	-0.0318923	0.945276	1	not
ZY05719_RS02075	15151	12572	436.864	378.496	-0.031631	0.945293	1	not
ZY05719_RS05220	2174	1803	37.6111	32.5689	-0.032383	0.945322	1	not
rlmN	25471	22080	486.981	440.775	0.0314519	0.945507	1	not
alaS	31155	27006	253.136	229.107	0.0313837	0.945602	1	not
ZY05719_RS08815	256902	213287	3052.34	2645.95	-0.0308545	0.946429	1	not
ZY05719_RS01895	969	803	6.17545	5.34333	-0.0335244	0.946626	1	not
cysS	38759	32183	613.67	532.035	-0.0306649	0.946831	1	not
ZY05719_RS02280	34473	28628	276.609	239.845	-0.0304723	0.947176	1	not
ZY05719_RS01985	13581	11762	172.638	156.113	0.0301109	0.947941	1	not
dltA	14652	12689	202.986	183.548	0.030048	0.948033	1	not
ZY05719_RS06730	35254	30528	279.087	252.338	0.0299135	0.948138	1	not
ZY05719_RS09485	4505	3902	290.497	262.716	0.0302533	0.94817	1	not
mcrC	911	789	18.4625	16.6955	0.0301374	0.950347	1	not
ZY05719_RS10240	7717	6418	206.558	179.368	-0.0283483	0.951192	1	not
ZY05719_RS05160	47428	39451	1057.91	918.803	-0.0281095	0.951246	1	not
glmM	23562	19601	371.398	322.595	-0.027967	0.951564	1	not
plsX	42591	36829	899.122	811.788	0.0278611	0.951682	1	not
ZY05719_RS08860	43020	35798	1093.72	950.268	-0.0275609	0.952205	1	not
ZY05719_RS04275	102	89	2.95307	2.69039	0.0408223	0.952282	1	not
dapD	31655	26342	963.666	837.307	-0.0275009	0.952337	1	not
ZY05719_RS02015	1174	976	46.2632	40.1577	-0.0289084	0.952603	1	not
ZY05719_RS02660	54986	45766	1652.65	1436.23	-0.0272205	0.952779	1	not
ZY05719_RS09515	15596	13476	333.208	300.618	0.0267836	0.953679	1	not
pbp2a	27169	23469	261.13	235.521	0.0263623	0.954323	1	not
ZY05719_RS00270	1652	1428	46.1335	41.6377	0.0273476	0.954402	1	not
ZY05719_RS10300	37030	30842	485.508	422.218	-0.0262306	0.954525	1	not
ZY05719_RS00220	1541	1332	131.694	118.855	0.0272924	0.954633	1	not
recO	12934	10777	351.506	305.808	-0.0256451	0.955705	1	not
ZY05719_RS04825	21123	17611	353.37	307.617	-0.0247702	0.957124	1	not
ZY05719_RS07685	7155	6174	206.307	185.876	0.0248208	0.957318	1	not
ZY05719_RS07495	3271	2727	393.25	342.314	-0.0248485	0.957826	1	not
ZY05719_RS03155	1814	1512	80.4187	69.988	-0.0251469	0.958102	1	not
glgB	2522	2103	29.1826	25.408	-0.0245506	0.958634	1	not
ZY05719_RS05660	2356	1965	61.8944	53.9002	-0.0242413	0.959258	1	not
tsaB	26565	22168	826.447	720.084	-0.0234804	0.95933	1	not
dltD	18963	15826	318.739	277.748	-0.0233228	0.959652	1	not
ZY05719_RS03215	14885	12831	249.014	224.123	0.0233417	0.959658	1	not
leuS	88820	76548	755.413	679.766	0.0230476	0.959995	1	not
hisS	19956	17196	330.727	297.561	0.0228178	0.960514	1	not
ZY05719_RS05080	17204	14363	409.499	356.961	-0.0228192	0.960543	1	not
ZY05719_RS02670	13343	11140	91.2672	79.5606	-0.0227661	0.960689	1	not
yihA	7822	6740	283.075	254.68	0.0227782	0.960822	1	not
ZY05719_RS02950	8426	7036	364.433	317.741	-0.0225245	0.961248	1	not
ZY05719_RS03680	1463	1261	68.7238	61.8486	0.0232039	0.961788	1	not
ZY05719_RS07105	10663	8912	201.155	175.541	-0.0212244	0.963423	1	not
pheA	7349	6321	188.868	169.617	0.020172	0.965366	1	not
ZY05719_RS08955	15753	13547	387.981	348.371	0.0199142	0.965593	1	not
ZY05719_RS03870	13067	11237	240.744	216.163	0.0198963	0.965663	1	not
ZY05719_RS03590	4233	3640	117.747	105.719	0.0198249	0.96627	1	not
smc	15138	12668	91.1514	79.6443	-0.0194181	0.966469	1	not
ZY05719_RS02385	7041	5892	222.96	194.808	-0.019455	0.966644	1	not
ZY05719_RS08630	14637	12582	474.076	425.498	0.0193087	0.966658	1	not
rplF	10762	9251	426.462	382.761	0.0193023	0.966743	1	not
ZY05719_RS06235	7614	6374	257.178	224.794	-0.0188877	0.967594	1	not
ZY05719_RS06765	2724	2280	178.905	156.352	-0.0191244	0.967919	1	not
serC	16897	14154	329.267	287.985	-0.0179896	0.968926	1	not
ZY05719_RS01090	31448	26988	706.65	633.189	0.0169173	0.970699	1	not
yaaA	3517	3018	194.896	174.623	0.0168144	0.971629	1	not
ZY05719_RS02215	1273	1093	85.1849	76.3671	0.0176267	0.971707	1	not
der	40846	35038	662.992	593.813	0.0162931	0.971761	1	not
ZY05719_RS04810	8666	7433	377.113	337.729	0.0161457	0.972287	1	not
queA	30157	25301	623.64	546.305	-0.0157309	0.972767	1	not
ZY05719_RS05825	2349	1970	44.3134	38.8034	-0.0162826	0.973013	1	not
ZY05719_RS00495	3603	3023	412.204	361.109	-0.0156495	0.973656	1	not
ZY05719_RS07830	11424	9588	279.422	244.862	-0.0151983	0.973858	1	not
ZY05719_RS05165	52574	45059	1053.44	942.692	0.0150333	0.973933	1	not
ZY05719_RS08960	8319	7130	339.127	303.481	0.0150593	0.974186	1	not
holA	2685	2253	55.3638	48.5059	-0.0155064	0.974193	1	not
ZY05719_RS03510	208	180	11.2624	10.1764	0.0289623	0.975332	1	not
ZY05719_RS02900	221	185	22.7187	19.857	-0.0189419	0.976378	1	not
topA	15001	12608	152.442	133.777	-0.0131516	0.977347	1	not
ZY05719_RS08750	5463	4591	158.163	138.782	-0.0133171	0.977411	1	not
ZY05719_RS02370	6541	5498	128.522	112.795	-0.0130365	0.977806	1	not
ZY05719_RS01830	14629	12518	589.579	526.761	0.0127404	0.978059	1	not
ZY05719_RS08795	45976	39335	1083.44	967.842	0.0125001	0.978341	1	not
ZY05719_RS07930	3541	2978	142.71	125.315	-0.0122451	0.979566	1	not
ZY05719_RS08400	43971	37598	640.438	571.778	0.0116711	0.979784	1	not
ZY05719_RS01170	127	110	3.33641	3.01731	0.0302107	0.980354	1	not
ZY05719_RS09650	59449	50794	1121.49	1000.5	0.0105731	0.981674	1	not
ZY05719_RS09400	29120	24520	657.812	578.339	-0.0104838	0.981883	1	not
ZY05719_RS07465	13643	11656	343.163	306.12	0.0104793	0.981999	1	not
ZY05719_RS01860	53884	46032	2243.88	2001.48	0.0103477	0.98207	1	not
cdaA	8592	7340	214.593	191.412	0.0103534	0.982341	1	not
ZY05719_RS04855	4285	3608	96.7968	85.0998	-0.010528	0.982395	1	not
ZY05719_RS07275	13689	11529	143.849	126.497	-0.010182	0.982521	1	not
mraY	16424	14025	349.844	311.925	0.0097627	0.983208	1	not
ZY05719_RS01470	11389	9595	189.634	166.812	-0.00971871	0.983369	1	not
ZY05719_RS04620	320	274	5.15866	4.612	0.0136658	0.983631	1	not
ZY05719_RS07825	9530	8137	246.707	219.941	0.00958818	0.983636	1	not
secY	92451	77924	1500.62	1320.63	-0.00905364	0.984298	1	not
ZY05719_RS03665	3505	2954	91.74	80.7296	-0.00917672	0.984889	1	not
ZY05719_RS10785	3730	3144	645.305	567.924	-0.00900654	0.985133	1	not
ZY05719_RS08100	29728	25364	901.135	802.775	0.00852738	0.985276	1	not
ZY05719_RS00360	35756	30485	499.258	444.441	0.00748171	0.987076	1	not
treR	9456	8062	281.819	250.875	0.00747518	0.987306	1	not
purB	32719	27611	538.472	474.457	-0.00731795	0.987371	1	not
ZY05719_RS00320	25009	21108	712.421	627.826	-0.0070899	0.987794	1	not
ZY05719_RS10205	7584	6462	356.255	316.943	0.00658921	0.988917	1	not
ZY05719_RS05035	2244	1894	45.6076	40.1926	-0.00706838	0.989002	1	not
ZY05719_RS07310	30038	25365	674.255	594.483	-0.00638203	0.989004	1	not
pepT	50039	42271	872.076	769.201	-0.00581716	0.989947	1	not
ilvN	6451	5494	287.786	255.908	0.00590151	0.990175	1	not
ZY05719_RS06330	4349	3704	239.133	212.654	0.00596774	0.990269	1	not
ZY05719_RS06490	14426	12190	233.621	206.121	-0.00540561	0.990804	1	not
ZY05719_RS10265	4355	3681	72.1746	63.6962	-0.00500727	0.991952	1	not
ZY05719_RS06665	8979	7641	110.572	98.247	0.00477415	0.992011	1	not
ZY05719_RS00845	5673	4796	376.07	331.961	-0.00471255	0.992312	1	not
ZY05719_RS09675	244581	206812	3855.23	3403.73	-0.00442489	0.992321	1	not
prmA	16512	13962	368.309	325.171	-0.00444168	0.992453	1	not
ZY05719_RS06520	64657	54677	1632.11	1441.09	-0.00430493	0.992562	1	not
gdhA	25775	21923	407.186	361.614	0.00404033	0.993085	1	not
ZY05719_RS04830	8475	7209	275.755	244.912	0.00415325	0.993107	1	not
ftsA	82932	70532	1278.8	1135.59	0.0039166	0.993226	1	not
galE	47243	39970	991.427	875.809	-0.00361546	0.993776	1	not
ZY05719_RS02440	3424	2897	105.596	93.2851	-0.00355534	0.994645	1	not
def	13721	11613	474.758	419.549	-0.00307735	0.994857	1	not
glyQ	27081	22922	627.745	554.783	-0.00298053	0.994924	1	not
ZY05719_RS07630	1297	1103	29.0216	25.7696	0.00382145	0.995463	1	not
ZY05719_RS05745	22502	19120	477.875	423.968	0.00259681	0.995608	1	not
ZY05719_RS09065	15834	13452	844.46	749.078	0.00236245	0.996066	1	not
ZY05719_RS02270	5706	4847	311.335	276.135	0.00217982	0.996688	1	not
ZY05719_RS08205	5852	4970	230.607	204.492	0.00188358	0.99719	1	not
ZY05719_RS07980	9587	8122	186.307	164.802	-0.00167684	0.997377	1	not
rfbD	5757	4877	143.786	127.182	-0.00175566	0.997433	1	not
ZY05719_RS10260	7534	6396	186.853	165.628	0.00132142	0.998062	1	not
ZY05719_RS03300	2462	2086	59.8061	52.9082	-0.00152398	0.99848	1	not
ZY05719_RS07360	1744	1478	30.0254	26.5686	-0.00118614	0.999525	1	not
ZY05719_RS06250	65	56	8.0887	7.2762	0.0225082	1	1	not
ZY05719_RS06640	355	301	5.00611	4.4319	-0.000487811	1	1	not
