# Supplementary material for: STK-mediated FadR phosphorylation regulates the acid resistance and virulence of Streptococcus suis
Source: PLoS Pathog. 2025 Sep 25;21(9):e1013534. doi: 10.1371/journal.ppat.1013534 (PMC12463286; doi:10.1371/journal.ppat.1013534)
Supplement: S1 Data — (XLSX) [file ppat.1013534.s020.xlsx]

## Sheet: Fig 1A
Fig 1A. The Relative phosphorylation level of FadR in WT SS2, Δstk, and CΔstk
	WT	Δstk	CΔstk
	1.00344	0	1.04929
	1.00334	0	1.01405
	0.97726	0	0.967124
Mean	0.9947	0	1.0102
Std. Deviation	0.0150848	0	0.0412221
SEM	0.00870922	0	0.0237996

## Sheet: Fig 1C
Fig 1C. The Relative phosphorylation level of FadR in WT SS2 and FadR-T230A
	WT	FadR-T230A
	0.991654	0.244408
	0.919976	0.223028
	1.08851	0.216214
Mean	1	0.2279
Std. Deviation	0.0845788	0.0147105
SEM	0.0488316	0.00849309

## Sheet: Fig 2A-2C
Fig 2A. The relative phosphorylation level of FadR in WT SS2					Fig 2B. The relative phosphorylation level of FadR in WT SS2					Fig 2C. The relative phosphorylation level of FadR in WT SS2
	THY	pH 5.5				THY	10 mM H2O2				THY	0.2 M NaCl
	1.01015	1.70601				1.03863	1.3571				1.02197	0.995517
	1.02793	1.76214				1.0314	1.33339				0.979902	0.962662
	0.96191	1.64207				0.930082	1.19487				0.998091	0.835564
Mean	1	1.7034			Mean	1	1.2951			Mean	1	0.9312
Std. Deviation	0.0341627	0.0600768			Std. Deviation	0.0606896	0.0876247			Std. Deviation	0.0210968	0.0844769
SEM	0.0197238	0.0346853			SEM	0.0350392	0.0505902			SEM	0.0121803	0.0487728

## Sheet: Fig 3A
Fig 3A. Percent surivival
Days	WT	ΔfadR	FadR-T230A	FadR-T230E	PBS	CΔfadR
1	1
1	1
1	1
1	1
1	1
1	1
2	1
7	0
7	0
7	0
1		1
2		1
7		0
7		0
7		0
7		0
7		0
7		0
7		0
7		0
1			1
1			1
1			1
1			1
7			0
7			0
7			0
7			0
7			0
7			0
1				1
1				1
1				1
1				1
1				1
1				1
1				1
1				1
1				1
1				1
7					0
7					0
7					0
7					0
7					0
7					0
7					0
7					0
7					0
7					0
1						1
1						1
1						1
1						1
1						1
1						1
2						1
7						0
7						0
7						0

## Sheet: Fig 3B-3F
	Fig 3B. Bacterial load in blood (Log10CFU/ml)						Fig 3C. Bacterial load in liver (Log10CFU/g)						Fig 3D. Bacterial load in spleen (Log10CFU/g)
	WT	ΔfadR	FadR-T230A	FadR-T230E	CΔfadR		WT	ΔfadR	FadR-T230A	FadR-T230E	CΔfadR		WT	ΔfadR	FadR-T230A	FadR-T230E	CΔfadR
	4.3291	3.1663	4.6021	5.7684	5.0253		4.5306	3.4836	3.9033	5.7128	4.3137		4.3537	2.4533	3.3564	4.7355	4.4322
	5.3617	2.727	4.3862	6.0923	4.3802		4.3815	3.4069	3.7153	5.5116	4.0371		3.8847	2.6294	3.2662	4.6601	4.2131
	4.9461	2.9208	3.9747	6.2937	4.6335		4.0089	3.2477	4.2548	5.3815	4.7173		3.7543	2.7543	3.4974	5.0444	3.0064
	4.6198	2.8846	4.1856	6.3153	5.2389		4.3918	2.8241	4.2477	5.7887	4.613		3.5502	2.1523	2.9304	4.9376	3.669
	4.4674	4.8016	4.3862	6.6873	4.8692		4.7763	3.5926	4.4197	6.2819	4.2632		2.7619	3.4304	3.2602	4.9358	3.8583
	4.9542	5.0294	4.4523	6.0792	4.6335		4.3827	4.2574	3.7211	5.7106	4.6623		4.0515	3.1657	3.3424	5.2861	3.6163
	4.716	4.2787	4.091	6.2862	4.4771		4.2077	3.8463	4.1049	5.4972	4.2141		3.0419	2.8621	2.6859	5.1514	4.1099
	4.5874	3.2553	4.9986	6.3081	4.3222		4.5959	4.2195	3.9004	5.7816	4.5373		3.5623	2.4483	2.7671	4.9247	3.5971
Mean	4.7477	3.633	4.3846	6.2288	4.6975		4.4094	3.6098	4.0334	5.7082	4.4198		3.6201	2.737	3.1383	4.9595	3.8128
Std. Deviation	0.328602	0.924362	0.321317	0.263081	0.322567		0.23512	0.485928	0.262574	0.275404	0.245822		0.5198	0.413663	0.301205	0.20451	0.445667
SEM	0.116178	0.326811	0.113603	0.0930131	0.114045		0.0831276	0.171802	0.092834	0.09737	0.086911		0.183777	0.146252	0.106492	0.0723051	0.157567
	Fig 3E. Bacterial load in lung (Log10CFU/g)						Fig 3F. Bacterial load in brain (Log10CFU/g)
	WT	ΔfadR	FadR-T230A	FadR-T230E	CΔfadR		WT	ΔfadR	FadR-T230A	FadR-T230E	CΔfadR
	3.7008	3.0667	3.4711	6.3471	4.3331		4.4691	3.7055	4.0959	5.8223	3.9999
	4.2665	3.4298	3.8503	5.3626	3.6511		4.5679	3.5131	3.7464	6.513	4.0215
	4.114	2.9528	4.0699	5.3436	3.7605		4.0803	3.5529	3.7608	6.4119	4.5184
	4.1316	3.4842	3.5547	5.6428	4.2313		4.2348	3.3533	3.9673	5.9731	4.4206
	4.4988	3.0355	4.0804	5.6154	4.0775		4.5824	4.1693	4.0957	5.5046	4.0595
	3.9647	3.6452	3.4721	5.3424	3.9814		4.3958	3.6801	3.7656	5.7608	4.2042
	4.3171	2.9052	4.0252	5.6461	4.2174		4.3385	3.2324	3.9675	6.3427	4.2984
	4.13	3.5847	3.818	5.6144	4.4502		4.5786	3.4711	4.126	6.1266	4.3888
Mean	4.1404	3.263	3.7927	5.6143	4.0878		4.4059	3.5847	3.9407	6.0569	4.2389
Std. Deviation	0.239218	0.302573	0.261992	0.327192	0.277271		0.181718	0.283386	0.162415	0.353627	0.198177
SEM	0.0845762	0.106976	0.0926283	0.11568	0.09803		0.0642472	0.100192	0.0574224	0.125026	0.070066

## Sheet: Fig 4D-4E
Fig 4D.	The relative expression of adi in WT SS2, ΔfadR, FadR-T230A, and FadR-T230E						Fig 4E.	The activity of adi promoter in WT SS2, ΔfadR, FadR-T230A, and FadR-T230E
		WT	ΔfadR	FadR-T230A	FadR-T230E				WT	ΔfadR	FadR-T230A	FadR-T230E
		0.993311	0.487576	0.842633	1.51497				39.71	26.93	34.74	65.77
		0.928764	0.542577	0.820914	1.50499				41.76	20.02	31.59	61.84
		1.00673	0.514841	0.853768	1.49171				37.5	24.58	30.53	58.67
	Mean	0.9763	0.515	0.8391	1.5039			Mean	39.6567	23.8433	32.2867	62.0933
	Std. Deviation	0.0416849	0.0275007	0.0167088	0.0116706			Std. Deviation	2.1305	3.51341	2.18976	3.55677
	SEM	0.0240668	0.0158775	0.00964681	0.00673803			SEM	1.23004	2.02847	1.26426	2.0535

## Sheet: Fig 4G
Fig 4G. The relative protein levels of adi in WT SS2, ΔfadR, FadR-T230A, and FadR-T230E
	WT	ΔfadR	FadR-T230A	FadR-T230E
	0.974938	0.511132	0.915057	1.32535
	1.08128	0.663803	0.929147	1.35955
	0.918617	0.580413	0.897716	1.57889
Mean	0.9916	0.5851	0.914	1.4213
Std. Deviation	0.082604	0.0764439	0.0157436	0.137574
SEM	0.0476915	0.0441349	0.00908955	0.0794281

## Sheet: Fig 5A
Fig 5A. The relative expression of adi in WT SS2, and FadR-T230E-Cadi
	WT	FadR-T230E-Cadi
	0.941674	0.96674
	0.989382	0.890755
	1.05848	0.869525
Mean	0.9965	0.909
Std. Deviation	0.0587307	0.0511129
SEM	0.0339082	0.0295101

## Sheet: Fig 5B
Fig 5B. Percent surivival
Days	WT	Δadi	FadR-T230E-Cadi	PBS
1	1
1	1
1	1
1	1
1	1
1	1
2	1
7	0
7	0
7	0
1		1
7		0
7		0
7		0
7		0
7		0
7		0
7		0
7		0
7		0
1			1
1			1
1			1
1			1
1			1
1			1
1			1
7			0
7			0
7			0
7				0
7				0
7				0
7				0
7				0
7				0
7				0
7				0
7				0
7				0

## Sheet: Fig 5C
Fig 5C.	Bacterial load in blood (Log10CFU/mL)				Bacterial load in liver (Log10CFU/g)				Bacterial load in spleen (Log10CFU/g)				Bacterial load in lung (Log10CFU/g)				Bacterial load in brain (Log10CFU/g)
	WT	FadR-T230E-Cadi			WT	FadR-T230E-Cadi			WT	FadR-T230E-Cadi			WT	FadR-T230E-Cadi			WT	FadR-T230E-Cadi
	5.3555	4.2388			3.7205	4.602			3.817	4.6544			4.2202	5.0009			4.534	5.4357
	3.8014	5.1664			5.3627	4.0282			3.9651	4.1268			4.6212	4.379			5.0766	4.6772
	4.3555	5.0671			4.4569	4.3296			5.1276	4.3336			4.2356	3.7107			4.2368	6.4465
	4.7947	3.8241			3.8518	4.2175			3.5714	4.2782			5.0937	4.6398			6.2228	4.7338
	4.8039	4.9311			4.5241	5.1089			4.259	5.3225			4.9427	4.3005			4.4452	5.6387
Mean	4.6222	4.6455			4.3832	4.4572			4.148	4.5431			4.6227	4.4062			4.9031	5.3864
Std. Deviation	0.579944	0.585396			0.65312	0.419362			0.601543	0.47624			0.398778	0.47536			0.800246	0.727796
SEM	0.259359	0.261797			0.292084	0.187544			0.269018	0.212981			0.178339	0.212588			0.357881	0.32548

[truncated: 15 more sheets: Fig 5D-5E, Fig 6A-6H, S2A-2C Fig, S3D Fig, S4A-4B Fig, S5A-5D Fig, S6 Fig, S7B Fig, S8 Fig, S9 Fig, S10A-10B Fig, S11 Fig, S12A-12B Fig, S13A-13B Fig, S14A-14C Fig]
